# Supplementary material for: Distribution Patterns of Ciliate Diversity in the South China Sea
Source: Front Microbiol. 2021 Sep 3;12:689688. doi: 10.3389/fmicb.2021.689688 (PMC8446678; doi:10.3389/fmicb.2021.689688)
Supplement: Supplementary file 3 [file Table_1.xls]

## Sheet: allspecies
Table S1. Species name list from 30 investigations collected in this study.
Species	Class	Order	Family	Genus	Feeding.Type	Biohabit	PRO.1	PRO.2	PRO.3	PRO.4	PRO.5	DYB.1	DYB.2	DYB.3	LZP.4	LZP.5	LZP.1	LZP.2	LZP.3	NWS.1	NWS.2	NS.1	NS.2	NS.3	CSS.1	CSS.2	CSS.3	CSS.4	NA.1	NA.2	DB.1	DB.2	SB.1	SB.2	MW.1	MW.2
Acanthostomella obtusa	Choreotrichia	Choreotrichida	Ascampbelliellidae	Acanthostomella	A	P	0	0	0	0	0	0	0	0	0	0	0	0	0	0	0	0	0	1	0	0	0	0	0	0	0	0	0	0	0	0
Acineria incurvata	Litostomatea	Pleurostomatida	Litonotidae	Acineria	B	V	0	0	0	0	0	0	0	0	0	0	0	1	0	0	0	0	0	0	0	0	0	0	0	0	0	0	0	0	0	0
Acineta tuberosa	Phyllopharyngea	Endogenida	Acinetidae	Acineta	R	S	0	0	0	0	0	0	0	1	0	0	0	0	0	0	0	0	0	0	0	0	0	0	0	0	0	0	0	0	0	0
Acineta sp.	Phyllopharyngea	Endogenida	Acinetidae	Acineta	R	S	0	0	0	0	0	0	0	0	0	0	0	0	0	0	0	0	0	0	0	0	0	0	0	0	0	0	1	0	0	0
Actinotricha saltans	Hypotrichia	Sporadotrichida	Oxytrichidae	Actinotricha	D	V	0	0	0	0	0	0	0	1	0	0	0	1	0	0	0	0	0	0	0	0	0	0	0	0	0	0	0	0	0	0
Aegyria foissneri	Phyllopharyngea	Dysteriida	Hartmannulidae	Aegyria	D	V	0	0	0	0	0	0	0	0	0	0	0	1	0	0	0	0	0	0	0	0	0	0	0	0	0	0	0	0	0	0
Aegyria oliva	Phyllopharyngea	Dysteriida	Hartmannulidae	Aegyria	D	V	0	0	0	0	0	0	0	1	0	0	0	1	0	0	0	0	0	0	0	0	0	0	0	0	0	0	0	0	0	0
Aegyria rostellum	Phyllopharyngea	Dysteriida	Hartmannulidae	Aegyria	D	V	0	1	0	0	0	0	0	0	0	0	0	0	0	0	0	0	0	0	0	0	0	0	0	0	0	0	0	0	0	0
Agnathodysteria littoralis	Phyllopharyngea	Dysteriida	Dysteriidae	Agnathodysteria	D	V	0	0	0	0	0	0	0	0	0	1	0	0	0	0	0	0	0	0	0	0	0	0	0	0	0	0	0	0	0	0
Amphileptus bellus	Litostomatea	Pleurostomatida	Amphileptidae	Amphileptus	B	V	0	0	0	0	0	0	0	0	0	0	0	1	0	0	0	0	0	0	0	0	0	0	0	0	0	0	0	0	0	0
Amphileptus dragescoi	Litostomatea	Pleurostomatida	Amphileptidae	Amphileptus	B	V	0	0	0	0	0	0	0	0	0	0	1	0	0	0	0	0	0	0	0	0	0	0	0	0	0	0	0	0	0	0
Amphileptus marinus	Litostomatea	Pleurostomatida	Amphileptidae	Amphileptus	B	V	0	0	0	0	0	0	0	0	0	0	1	0	0	0	0	0	0	0	0	0	0	0	0	0	0	0	0	0	0	0
Amphileptus salignus	Litostomatea	Pleurostomatida	Amphileptidae	Amphileptus	B	V	0	2	0	0	0	0	0	0	0	0	0	0	0	0	0	0	0	0	0	0	0	0	0	0	0	0	0	0	0	0
Amphileptus spiculatus	Litostomatea	Pleurostomatida	Amphileptidae	Amphileptus	B	V	0	1	0	0	0	0	0	0	0	0	0	0	0	0	0	0	0	0	0	0	0	0	0	0	0	0	0	0	0	0
Amphileptus wilberti	Litostomatea	Pleurostomatida	Amphileptidae	Amphileptus	B	V	0	0	0	0	0	0	0	0	0	0	0	1	0	0	0	0	0	0	0	0	0	0	0	0	0	0	0	0	0	0
Amphileptus sikorai	Litostomatea	Pleurostomatida	Amphileptidae	Amphileptus	B	V	0	0	0	0	0	0	0	0	0	0	0	0	0	0	1	0	0	0	0	0	0	0	0	0	0	0	0	0	0	0
Amphileptus sp.	Litostomatea	Pleurostomatida	Amphileptidae	Amphileptus	B	V	0	0	0	0	0	0	0	0	0	0	0	0	0	0	0	0	0	0	0	0	0	0	0	0	1	1	1	0	1	0
Amphisiella annulata	Hypotrichia	Stichotrichida	Amphisiellidae	Amphisiella	N	V	0	1	0	0	0	0	0	0	0	0	1	0	0	0	0	0	0	0	0	0	0	0	0	0	0	0	0	0	0	0
Amphisiella candida	Hypotrichia	Stichotrichida	Amphisiellidae	Amphisiella	N	V	0	0	0	0	0	0	0	0	0	0	0	1	0	0	0	0	0	0	0	0	0	0	0	0	0	0	0	0	0	0
Amphisiella pulchra	Hypotrichia	Stichotrichida	Amphisiellidae	Amphisiella	N	V	0	1	0	0	0	0	0	0	0	0	0	0	0	0	0	0	0	0	0	0	0	0	0	0	0	0	0	0	0	0
Amphisiella sp.	Hypotrichia	Stichotrichida	Amphisiellidae	Amphisiella	N	V	0	0	0	0	0	1	0	0	0	0	0	0	0	0	0	0	0	0	0	0	0	0	0	0	0	0	0	0	0	0
Amphorella amphora	Choreotrichia	Choreotrichida	Tintinnidae	Amphorella	A	P	0	0	0	0	0	0	0	0	0	0	0	0	0	0	0	0	0	0	0	0	0	0	0	0	0	0	0	1	0	0
Amphorellopsis acuta	Choreotrichia	Choreotrichida	Tintinnidae	Amphorellopsis	A	P	0	0	0	0	0	0	0	0	0	0	0	0	0	0	1	1	0	1	0	1	0	0	1	0	1	1	1	0	1	1
Amphorides amphora	Choreotrichia	Choreotrichida	Tintinnidae	Amphorides	A	P	0	0	0	0	0	0	0	0	0	0	0	0	0	0	0	0	1	0	0	0	0	0	0	0	0	0	1	0	0	0
Amphorides quadrilineata	Choreotrichia	Choreotrichida	Tintinnidae	Amphorides	A	P	0	0	0	0	0	0	0	0	0	0	0	0	0	0	0	0	0	0	1	1	0	1	0	0	0	0	0	0	0	1
Amplectella quadricincta	Choreotrichia	Choreotrichida	Undellidae	Amplectella	A	P	0	0	0	0	0	0	0	0	0	0	0	0	0	0	0	0	0	0	0	0	0	0	0	0	0	0	0	1	0	0
Amplectella quadridivisa	Choreotrichia	Choreotrichida	Undellidae	Amplectella	A	P	0	0	0	0	0	0	0	0	0	0	0	0	0	0	0	0	0	0	0	0	0	0	0	0	0	0	0	1	0	0
Anteholosticha manca	Hypotrichia	Urostylida	Urostylidae	Anteholosticha	D	V	0	1	0	0	0	0	0	0	0	0	0	1	0	0	0	0	0	0	0	0	0	0	0	0	0	0	0	0	0	0
Anteholosticha paramanca	Hypotrichia	Urostylida	Urostylidae	Anteholosticha	D	V	0	1	0	0	0	0	0	0	0	0	0	1	0	0	0	0	0	0	0	0	0	0	0	0	0	0	0	0	0	0
Antestrombidium agathae	Oligotrichia	Oligotrichida	Strombidiidae	Antestrombidium	D	P	0	0	0	0	0	0	0	0	0	0	0	1	0	0	0	0	0	0	0	0	0	0	0	0	0	0	0	0	0	0
Apobakuella fusca	Hypotrichia	Urostylida	Urostylidae	Apobakuella	N	V	0	1	0	0	0	0	0	0	0	0	0	0	0	0	0	0	0	0	0	0	0	0	0	0	0	0	0	0	0	0
Apodiophrys ovalis	Euplotia	Euplotida	Uronychiidae	Apodiophrys	N	V	1	0	0	0	0	0	0	0	0	0	0	0	0	0	0	0	0	0	0	0	0	0	0	0	0	0	0	0	0	0
Apokeronopsis crassa	Hypotrichia	Urostylida	Urostylidae	Apokeronopsis	N	V	0	0	0	0	0	0	0	0	0	0	0	1	0	0	0	0	0	0	0	0	0	0	0	0	0	0	0	0	0	0
Apokeronopsis sinica	Hypotrichia	Urostylida	Urostylidae	Apokeronopsis	N	V	1	0	0	0	0	0	0	0	0	0	0	0	0	0	0	0	0	0	0	0	0	0	0	0	0	0	0	0	0	0
Apokeronopsis wrighti	Hypotrichia	Urostylida	Urostylidae	Apokeronopsis	N	V	0	0	0	0	0	0	0	0	0	0	1	0	0	0	0	0	0	0	0	0	0	0	0	0	0	0	0	0	0	0
Aporthotrochilia pulex	Phyllopharyngea	Dysteriida	Hartmannulidae	Aporthotrochilia	D	V	0	0	0	0	0	0	0	0	0	0	1	0	0	0	0	0	0	0	0	0	0	0	0	0	0	0	0	0	0	0
Apostrombidium sp.	Oligotrichia	Oligotrichida	Strombidiidae	Apostrombidium	D	P	0	0	0	0	0	0	0	0	0	0	0	1	0	0	0	0	0	0	0	0	0	0	0	0	0	0	0	0	0	0
Apostrombidium pseudokielum	Oligotrichia	Oligotrichida	Strombidiidae	Apostrombidium	D	P	0	0	0	0	0	0	0	0	0	0	0	0	0	1	1	0	0	0	0	0	0	0	0	0	0	0	0	0	0	0
Arcuseries scutellum	Hypotrichia	Urostylida	Urostylidae	Arcuseries	D	V	0	0	0	0	0	0	1	0	0	0	0	1	0	0	0	0	0	0	0	0	0	0	0	0	0	0	0	0	0	0
Arcuseries warreni	Hypotrichia	Urostylida	Urostylidae	Arcuseries	D	V	0	0	0	0	0	1	0	0	0	0	0	0	0	0	0	0	0	0	0	0	0	0	0	0	0	0	0	0	0	0
Askenasia cf. stellaris	Litostomatea	Cyclotrichiida	Mesodiniidae	Askenasia	N	P	0	0	0	0	0	0	0	0	0	0	0	1	0	0	0	0	0	0	0	0	0	0	0	0	0	0	0	0	0	0
Aspidisca hexeris	Euplotia	Euplotida	Aspidiscidae	Aspidisca	D	V	1	0	0	0	0	0	0	0	0	0	0	1	0	0	0	0	0	0	0	0	0	0	0	0	0	0	0	0	0	0
Aspidisca hongkongensis	Euplotia	Euplotida	Aspidiscidae	Aspidisca	N	V	1	0	0	0	0	0	0	0	0	0	0	0	0	0	0	0	0	0	0	0	0	0	0	0	0	0	0	0	0	0
Aspidisca magna	Euplotia	Euplotida	Aspidiscidae	Aspidisca	N	V	0	1	0	0	0	0	0	0	0	0	0	0	0	0	0	0	0	0	0	0	0	0	0	0	0	0	0	0	0	0
Aspidisca sp.	Euplotia	Euplotida	Aspidiscidae	Aspidisca	N	V	0	0	0	0	0	0	0	0	0	0	0	0	0	0	0	0	1	0	0	0	0	0	0	0	0	0	1	0	1	0
Atopochilodon distichum	Phyllopharyngea	Chlamydodontida	Lynchellidae	Atopochilodon	D	V	1	0	0	0	0	0	0	0	0	0	0	0	0	0	0	0	0	0	0	0	0	0	0	0	0	0	0	0	0	0
Bakuella agamalievi	Hypotrichia	Urostylida	Urostylidae	Bakuella	D	V	0	0	0	0	0	0	0	0	0	0	0	1	0	0	0	0	0	0	0	0	0	0	0	0	0	0	0	0	0	0
Bakuella subtropica	Hypotrichia	Urostylida	Urostylidae	Bakuella	D	V	0	0	0	1	0	0	0	0	0	0	0	1	0	0	0	0	0	0	0	0	0	0	0	0	0	0	0	0	0	0
Bergeriella ovata	Hypotrichia	Urostylida	Bergeriellidae	Bergeriella	A	V	0	0	0	0	0	1	0	0	0	0	0	0	0	0	0	0	0	0	0	0	0	0	0	0	0	0	0	0	0	0
Bistichella cystiformans	Hypotrichia	Stichotrichida	Spirofilidae	Bistichella	N	V	0	1	0	0	0	0	0	0	0	0	0	0	0	0	0	0	0	0	0	0	0	0	0	0	0	0	0	0	0	0
Brooklynella sinensis	Phyllopharyngea	Dysteriida	Hartmannulidae	Brooklynella	D	V	0	0	0	0	0	1	0	0	0	0	0	1	0	0	0	0	0	0	0	0	0	0	0	0	0	0	0	0	0	0
Bursaopsis bursa	Choreotrichia	Choreotrichida	Tintinnidae	Bursaopsis	A	P	0	0	0	0	0	0	0	0	0	0	0	0	0	0	0	0	0	0	0	0	0	0	0	0	0	0	0	1	0	0
Bursaopsis vitrea	Choreotrichia	Choreotrichida	Tintinnidae	Bursaopsis	A	P	0	0	0	0	0	0	0	0	0	0	0	0	0	0	0	0	0	0	0	0	0	0	0	0	0	0	0	1	0	0
Chaenea cf. vorax	Litostomatea	Haptorida	Acropisthiidae	Chaenea	B	V	0	0	0	0	0	0	0	1	0	0	0	0	0	0	0	0	0	0	0	0	0	0	0	0	0	0	0	0	0	0
Chaenea paucistriata	Litostomatea	Haptorida	Acropisthiidae	Chaenea	B	V	0	0	0	0	0	0	0	1	0	0	0	0	0	0	0	0	0	0	0	0	0	0	0	0	0	0	0	0	0	0
Chaenea sp.	Litostomatea	Haptorida	Acropisthiidae	Chaenea	B	V	0	0	0	0	0	0	0	1	0	0	0	0	0	0	0	0	0	0	0	0	0	0	0	0	0	0	1	0	0	0
Chaenea teres	Litostomatea	Haptorida	Acropisthiidae	Chaenea	B	V	0	0	0	0	0	0	0	0	0	0	0	1	0	0	0	0	0	0	1	0	0	0	0	0	0	0	0	0	1	0
Chaenea vorax	Litostomatea	Haptorida	Acropisthiidae	Chaenea	B	V	0	0	0	0	0	0	0	0	0	0	0	0	0	0	0	0	0	0	0	0	0	1	0	0	0	0	0	0	0	0
Chilodonella acuta	Phyllopharyngea	Chlamydodontida	Chilodonellidae	Chilodonella	D	V	0	0	0	0	0	0	0	0	1	0	0	0	0	0	0	0	0	0	0	0	0	0	0	0	0	0	0	0	0	0
Chilodonella uncinata	Phyllopharyngea	Chlamydodontida	Chilodonellidae	Chilodonella	D	V	0	0	0	0	0	0	0	0	1	0	0	0	0	0	0	0	0	0	0	0	0	0	0	0	0	0	0	0	0	0
Chilodonella sp.	Phyllopharyngea	Chlamydodontida	Chilodonellidae	Chilodonella	D	V	0	0	0	0	0	0	0	0	0	0	0	0	0	0	0	0	0	0	0	0	0	0	0	0	0	0	1	0	1	0
Chilodontopsis sp.	Nassophorea	Synhymeniida	Scaphidiodontidae	Chilodontopsis	A	V	0	0	0	0	0	0	0	0	0	0	0	1	0	0	0	0	0	0	0	0	0	0	0	0	0	0	0	0	0	0
Chlamydodon bourlandi	Phyllopharyngea	Chlamydodontida	Chlamydodontidae	Chlamydodon	A	V	0	0	0	0	0	0	0	0	0	0	0	1	0	0	0	0	0	0	0	0	0	0	0	0	0	0	0	0	0	0
Chlamydodon caudatus	Phyllopharyngea	Chlamydodontida	Chlamydodontidae	Chlamydodon	A	V	0	0	0	1	0	0	0	0	0	0	0	0	0	0	0	0	0	0	0	0	0	0	0	0	0	0	0	0	0	0
Chlamydodon mnemosyne	Phyllopharyngea	Chlamydodontida	Chlamydodontidae	Chlamydodon	A	V	0	0	0	1	0	0	0	0	0	0	0	0	0	0	0	0	0	0	0	0	0	0	0	0	0	0	0	0	0	0
Chlamydodon obliquus	Phyllopharyngea	Chlamydodontida	Chlamydodontidae	Chlamydodon	A	V	0	0	0	0	0	0	0	1	0	0	0	0	0	0	0	0	0	0	0	0	0	0	0	0	0	0	0	0	0	0
Chlamydodon paramnemosyne	Phyllopharyngea	Chlamydodontida	Chlamydodontidae	Chlamydodon	A	V	0	0	0	0	0	0	0	0	0	1	0	0	0	0	0	0	0	0	0	0	0	0	0	0	0	0	0	0	0	0
Chlamydodon similis	Phyllopharyngea	Chlamydodontida	Chlamydodontidae	Chlamydodon	A	V	0	0	0	1	0	0	0	0	0	0	0	0	0	0	0	0	0	0	0	0	0	0	0	0	0	0	0	0	0	0
Chlamydodon wilberti	Phyllopharyngea	Chlamydodontida	Chlamydodontidae	Chlamydodon	A	V	0	0	0	0	0	0	0	0	0	0	0	1	0	0	0	0	0	0	0	0	0	0	0	0	0	0	0	0	0	0
Chlamydonella derouxi	Phyllopharyngea	Chlamydodontida	Lynchellidae	Chlamydonella	D	V	0	0	0	0	0	0	0	0	0	0	0	2	0	0	0	0	0	0	0	0	0	0	0	0	0	0	0	0	0	0
Chlamydonella pseudochilodon	Phyllopharyngea	Chlamydodontida	Lynchellidae	Chlamydonella	D	V	0	0	0	0	0	0	0	0	0	0	0	1	0	0	0	0	0	0	0	0	0	0	0	0	0	0	0	0	0	0
Cinetochilum margaritaceum	Oligohymenophorea	Hymenostomatida	Cinetocilidae	Cinetochilum	B	P	0	0	0	0	0	0	0	0	0	0	0	0	0	0	0	0	0	0	0	0	0	0	0	0	0	0	0	0	1	0
Cinetochilum sp.	Oligohymenophorea	Hymenostomatida	Cinetocilidae	Cinetochilum	B	P	0	0	0	0	0	0	0	0	0	0	0	0	0	0	0	0	0	1	0	0	0	0	0	0	0	0	0	0	0	0
Climacocylis scalaroides	Choreotrichia	Choreotrichida	Metacylididae	Climatocylis	A	P	0	0	0	0	0	0	0	0	0	0	0	0	0	0	0	1	1	0	1	0	0	0	0	0	0	0	0	0	0	0
Codonella amphorella	Choreotrichia	Choreotrichida	Codonellidae	Codonella	A	P	0	0	0	0	0	0	0	0	0	0	0	0	0	0	0	0	0	0	1	0	0	0	0	0	0	0	0	0	0	0
Codonella cratera	Choreotrichia	Choreotrichida	Codonellidae	Codonella	A	P	0	0	0	0	0	0	0	0	0	0	0	0	0	0	0	0	0	0	0	0	0	0	0	0	0	0	0	1	0	0
Codonella inflate	Choreotrichia	Choreotrichida	Codonellidae	Codonella	A	P	0	0	0	0	0	0	0	0	0	0	0	0	0	0	0	0	0	0	0	0	0	0	0	0	0	0	0	1	0	0
Codonella nationalis	Choreotrichia	Choreotrichida	Codonellidae	Codonella	A	P	0	0	0	0	0	0	0	0	0	0	0	0	0	0	0	0	0	1	0	0	0	0	0	0	0	0	0	0	0	0
Codonella rapa	Choreotrichia	Choreotrichida	Codonellidae	Codonella	A	P	0	0	0	0	0	0	0	0	0	0	0	0	0	1	1	0	0	0	1	0	0	0	0	0	0	0	0	0	1	1
Codonellopsis americana	Choreotrichia	Choreotrichida	Codonellopsidae	Codonellopsis	A	P	0	0	0	0	0	0	0	0	0	0	0	0	0	0	0	0	0	0	0	0	0	0	0	0	0	0	0	1	0	0
Codonellopsis morchella	Choreotrichia	Choreotrichida	Codonellopsidae	Codonellopsis	A	P	0	0	0	0	0	0	0	0	0	0	0	0	0	0	1	0	0	0	0	1	1	0	1	0	1	0	1	0	1	1
Codonellopsis ostenfeldi	Choreotrichia	Choreotrichida	Codonellopsidae	Codonellopsis	A	P	0	0	0	0	0	0	0	0	0	0	0	0	0	0	0	1	0	0	1	0	0	0	1	0	1	0	1	0	0	0
Codonellopsis pacifica	Choreotrichia	Choreotrichida	Codonellopsidae	Codonellopsis	A	P	0	0	0	0	0	0	0	0	0	0	0	0	0	0	0	0	0	0	0	0	0	0	0	0	0	0	0	1	0	0
Codonellopsis sp.	Choreotrichia	Choreotrichida	Codonellopsidae	Codonellopsis	A	P	0	0	0	0	0	0	0	0	0	0	0	0	0	0	0	0	1	0	0	0	0	0	0	0	0	0	0	0	0	0
Codonellopsis tessellata	Choreotrichia	Choreotrichida	Codonellopsidae	Codonellopsis	A	P	0	0	0	0	0	0	0	0	0	0	0	0	0	0	0	0	0	0	1	0	0	0	0	0	0	0	0	0	0	0
Coeloperix sleighi	Phyllopharyngea	Chlamydodontida	Lynchellidae	Coeloperix	D	V	0	0	0	0	0	0	0	0	0	0	1	0	0	0	0	0	0	0	0	0	0	0	0	0	0	0	0	0	0	0
Cohnilembus verminus	Oligohymenophorea	Philasterida	Cohnilembidae	Cohnilembus	B	P	0	2	0	0	0	0	0	0	0	0	0	1	0	0	0	0	0	0	0	0	0	0	0	0	0	0	0	0	0	0
Coleps hirtus hirtus	Prostomatea	Prorodontida	Colepidae	Coleps	A	P	0	0	0	0	0	0	0	0	0	0	0	1	0	0	0	0	0	0	0	0	0	0	0	0	0	0	0	0	0	0
Codonella relicta	Choreotrichia	Choreotrichida	Codonellidae	Codonella	A	P	0	0	0	0	0	0	0	0	0	0	0	0	0	0	0	0	0	0	0	0	0	0	0	0	0	0	0	1	0	0
Condylostoma cf. magnum	Heterotrichea	Heterotrichida	Condylostomatidae	Condylostoma	A	V	0	0	0	1	0	0	0	0	0	0	0	0	0	0	0	0	0	0	0	0	0	0	0	0	0	0	0	0	0	0
Condylostoma curvum.	Heterotrichea	Heterotrichida	Condylostomatidae	Condylostoma	A	V	0	1	0	1	0	0	0	0	0	0	0	1	0	0	0	0	0	0	0	0	0	0	0	0	0	0	0	0	0	0
Condylostoma elongatum	Heterotrichea	Heterotrichida	Condylostomatidae	Condylostoma	A	V	0	0	0	0	0	0	0	0	0	0	0	1	0	0	0	0	0	0	0	0	0	0	0	0	0	0	0	0	0	0
Condylostoma minutum	Heterotrichea	Heterotrichida	Condylostomatidae	Condylostoma	A	V	0	1	0	0	0	0	0	0	0	0	0	0	0	0	0	0	0	0	0	0	0	0	0	0	0	0	0	0	0	0
Condylostoma spatiosum	Heterotrichea	Heterotrichida	Condylostomatidae	Condylostoma	A	V	0	1	0	0	0	0	0	0	0	0	0	1	0	0	0	0	0	0	0	0	0	0	0	0	0	0	0	0	0	0
Condylostoma tropicum	Heterotrichea	Heterotrichida	Condylostomatidae	Condylostoma	A	V	0	0	0	1	0	0	0	0	0	0	0	0	0	0	0	0	0	0	0	0	0	0	0	0	0	0	0	0	0	0
Coxliella fasciata	Choreotrichia	Choreotrichida	Metacylididae	Coxliella	A	P	0	0	0	0	0	0	0	0	0	0	0	0	0	0	0	0	0	0	0	0	0	0	0	0	0	0	0	1	0	0
Craterella retusa	Choreotrichia	Choreotrichida	Ascampbelliellidae	Craterella	A	P	0	0	0	0	0	0	0	0	0	0	0	0	0	0	0	0	0	0	0	0	0	0	0	0	0	0	0	0	0	1
Cyclidium varibonneti	Oligohymenophorea	Pleuronematida	Cyclidiidae	Cyclidium	D	P	0	1	0	0	0	0	0	0	0	1	0	0	0	0	0	0	0	0	0	0	0	0	0	0	0	0	0	0	0	0
Cyclidium sp.	Oligohymenophorea	Pleuronematida	Cyclidiidae	Cyclidium	D	P	0	0	0	0	0	0	0	0	0	0	0	0	0	0	0	0	0	0	1	1	0	0	0	0	1	1	1	0	1	1
Cymatocylis calyciformis	Choreotrichia	Choreotrichida	Ptychocylididae	Cymatocylis	A	P	0	0	0	0	0	0	0	0	0	0	0	0	0	0	0	0	0	0	1	0	0	0	0	0	0	0	0	0	0	0
Cymatocylis scyphus	Choreotrichia	Choreotrichida	Ptychocylididae	Cymatocylis	A	P	0	0	0	0	0	0	0	0	0	0	0	0	0	0	0	0	0	0	0	0	0	0	0	0	0	0	0	1	0	0
Cyrtostrombidium paralongisomum	Oligotrichia	Oligotrichida	Strombidiidae	Cyrtostrombidium	A	P	0	0	0	0	0	0	0	0	0	0	0	1	0	0	0	0	0	0	0	0	0	0	0	0	0	0	0	0	0	0
Cyttarocylis eucecryphalus	Choreotrichia	Choreotrichida	Cyttarocylididae	Cyttarocylis	A	P	0	0	0	0	0	0	0	0	0	0	0	0	0	0	1	0	0	0	0	0	0	0	0	0	0	0	0	0	0	0
Dadayiella acutiformis	Choreotrichia	Choreotrichida	Tintinnidae	Dadayiella	A	P	0	0	0	0	0	0	0	0	0	0	0	0	0	0	0	0	0	0	0	0	0	0	0	0	0	0	1	0	0	0
Dadayiella ganymedes	Choreotrichia	Choreotrichida	Tintinnidae	Dadayiella	A	P	0	0	0	0	0	0	0	0	0	0	0	0	0	0	1	1	1	1	1	0	1	1	0	0	1	0	1	0	0	0
Daturella angusta	Choreotrichia	Choreotrichida	Tintinnidae	Daturella	A	P	0	0	0	0	0	0	0	0	0	0	0	0	0	0	0	0	0	0	0	0	0	0	0	0	0	0	0	1	0	0
Dictyocysta magna	Choreotrichia	Choreotrichida	Dictyocystidae	Dictyocysta	A	P	0	0	0	0	0	0	0	0	0	0	0	0	0	0	0	0	0	0	0	0	0	0	0	0	0	0	0	1	0	0
Dictyocysta mexicann	Choreotrichia	Choreotrichida	Dictyocystidae	Dictyocysta	A	P	0	0	0	0	0	0	0	0	0	0	0	0	0	0	0	0	1	0	0	0	0	0	0	0	0	0	0	0	0	0
Dictyocysta polygonata	Choreotrichia	Choreotrichida	Dictyocystidae	Dictyocysta	A	P	0	0	0	0	0	0	0	0	0	0	0	0	0	0	0	0	0	0	0	0	0	1	0	0	0	0	0	0	0	0
Dictyocysta reticulata	Choreotrichia	Choreotrichida	Dictyocystidae	Dictyocysta	A	P	0	0	0	0	0	0	0	0	0	0	0	0	0	0	0	0	0	0	1	0	0	0	0	0	0	0	0	0	0	0
Dictyocysta spinosa	Choreotrichia	Choreotrichida	Dictyocystidae	Dictyocysta	A	P	0	0	0	0	0	0	0	0	0	0	0	0	0	0	0	0	0	0	0	0	0	0	0	0	0	0	0	1	0	0
Didiniidae_X sp.	Litostomatea	Haptorida	Didiniidae	Didinium	R	P	0	0	0	0	0	0	0	0	0	0	0	0	0	0	0	0	0	1	0	0	0	0	0	0	0	0	0	0	0	0
Didinium balbianni	Litostomatea	Haptorida	Didiniidae	Didinium	R	P	0	0	0	0	0	0	0	0	0	0	0	0	0	0	1	0	0	0	0	0	0	0	0	0	0	0	0	0	0	0
Didinium gargantua	Litostomatea	Haptorida	Didiniidae	Didinium	R	P	0	0	0	0	0	0	0	0	0	0	0	0	0	0	1	1	0	0	0	0	0	0	0	0	0	0	0	0	0	0
Didinium nasutum	Litostomatea	Haptorida	Didiniidae	Didinium	R	P	0	0	0	0	0	0	0	0	0	0	0	0	0	0	0	0	0	0	0	0	0	0	1	0	1	1	0	1	1	0
Didinium sp1	Litostomatea	Haptorida	Didiniidae	Didinium	R	P	0	0	0	0	0	0	0	0	0	0	0	0	0	0	0	0	0	1	0	0	0	0	0	0	0	0	0	0	0	0
Didinium sp2	Litostomatea	Haptorida	Didiniidae	Didinium	R	P	0	0	0	0	0	0	0	0	0	0	0	0	0	0	0	0	0	1	0	0	0	0	0	0	0	0	0	0	0	0
Dileptus sp.	Litostomatea	Haptorida	Trachelidae	Dileptus	D	V	0	1	0	0	0	0	0	0	0	0	0	0	0	0	0	0	0	0	0	0	0	0	0	0	0	0	0	0	0	0
Diophrys oligothrix	Euplotia	Euplotida	Uronychiidae	Diophrys	N	V	0	0	0	0	0	0	0	0	0	1	0	1	0	0	0	0	0	0	0	0	0	0	0	0	0	0	0	0	0	0
Diophrys parappendiculata	Euplotia	Euplotida	Uronychiidae	Diophrys	N	V	0	0	0	0	0	1	0	0	0	0	0	0	0	0	0	0	0	0	0	0	0	0	0	0	0	0	0	0	0	0
Diophrys scutum	Euplotia	Euplotida	Uronychiidae	Diophrys	N	V	0	0	0	0	0	0	0	0	0	0	0	1	0	0	0	1	0	0	0	0	0	0	0	0	0	0	1	0	0	0
Discocephalus pararotatorius	Euplotia	Discocephalida	Discocephalidae	Discocephalus	N	V	0	0	0	0	0	1	0	0	0	0	0	0	0	0	0	0	0	0	0	0	0	0	0	0	0	0	0	0	0	0
Dysteria brasiliensis	Phyllopharyngea	Dysteriida	Dysteriidae	Dysteria	D	V	0	0	0	0	0	0	0	0	0	0	0	1	0	0	0	0	0	0	0	0	0	0	0	0	0	0	0	0	0	0
Dysteria compressa	Phyllopharyngea	Dysteriida	Dysteriidae	Dysteria	D	V	0	0	0	0	0	0	0	0	0	0	1	1	0	0	0	0	0	0	0	0	0	0	0	0	0	0	0	0	0	0
Dysteria crassipes	Phyllopharyngea	Dysteriida	Dysteriidae	Dysteria	D	V	0	0	0	0	0	0	0	1	0	0	0	1	0	0	0	0	0	0	0	0	0	0	0	0	0	0	0	0	0	0
Dysteria cristata	Phyllopharyngea	Dysteriida	Dysteriidae	Dysteria	D	V	0	0	0	1	0	0	0	0	0	0	0	0	0	0	0	0	0	0	0	0	0	0	0	0	0	0	0	0	0	0
Dysteria derouxi	Phyllopharyngea	Dysteriida	Dysteriidae	Dysteria	A	V	0	0	0	0	0	0	0	1	0	0	0	0	0	0	0	0	0	0	0	0	0	0	0	0	0	0	0	0	0	0
Dysteria monostyla	Phyllopharyngea	Dysteriida	Dysteriidae	Dysteria	D	V	0	1	0	0	0	0	0	0	0	0	0	1	0	0	0	0	0	0	0	0	0	0	0	0	0	0	0	0	0	0
Dysteria nabia	Phyllopharyngea	Dysteriida	Dysteriidae	Dysteria	D	V	0	0	0	0	0	0	0	1	0	0	0	1	0	0	0	0	0	0	0	0	0	0	0	0	0	0	0	0	0	0
Dysteria paraprocera	Phyllopharyngea	Dysteriida	Dysteriidae	Dysteria	D	V	0	0	0	0	0	0	0	0	0	0	0	1	0	0	0	0	0	0	0	0	0	0	0	0	0	0	0	0	0	0
Dysteria pectinata	Phyllopharyngea	Dysteriida	Dysteriidae	Dysteria	D	V	0	0	0	0	0	0	0	1	0	0	0	0	0	0	0	0	0	0	0	0	0	0	0	0	0	0	0	0	0	0
Dysteria subtropica	Phyllopharyngea	Dysteriida	Dysteriidae	Dysteria	D	V	0	0	0	0	0	0	0	1	0	0	0	0	0	0	0	0	0	0	0	0	0	0	0	0	0	0	0	0	0	0
Dysteria lanceolata	Phyllopharyngea	Dysteriida	Dysteriidae	Dysteria	D	V	0	0	0	0	0	0	0	0	0	0	0	0	0	0	0	1	0	0	0	0	0	0	0	0	0	0	1	0	0	0
Dysteria minuta	Phyllopharyngea	Dysteriida	Dysteriidae	Dysteria	D	V	0	0	0	0	0	0	0	0	0	0	0	0	0	0	0	0	0	0	0	0	0	0	0	0	0	0	1	0	0	0
Epiclintes auricularis	Hypotrichia	Urostylida	Epiclintidae	Epiclintes	D	V	0	0	0	0	0	0	0	0	0	0	0	1	0	0	0	0	0	0	0	0	0	0	0	0	0	0	0	0	0	0
Epiplocylis calyx	Choreotrichia	Choreotrichida	Epiplocylididae	Epiplocylis	A	P	0	0	0	0	0	0	0	0	0	0	0	0	0	0	0	0	0	0	0	0	0	0	0	0	0	0	1	0	0	0
Epiplocylis sargassensis	Choreotrichia	Choreotrichida	Epiplocylididae	Epiplocylis	A	P	0	0	0	0	0	0	0	0	0	0	0	0	0	0	0	0	0	0	0	0	1	1	0	0	0	0	0	0	0	0
Epiplocylis sp.	Choreotrichia	Choreotrichida	Epiplocylididae	Epiplocylis	A	P	0	0	0	0	0	0	0	0	0	0	0	0	0	0	0	1	0	0	0	0	0	0	0	0	0	0	0	0	0	0
Epiplocyloides reticulata	Choreotrichia	Choreotrichida	Epiplocylididae	Epiplocyloides	A	P	0	0	0	0	0	0	0	0	0	0	0	0	0	0	0	1	0	0	1	0	1	1	0	0	0	0	0	0	0	0
Epirhabdonella niei	Choreotrichia	Choreotrichida	Rhabdonellidae	Epirhabdonella	A	P	0	0	0	0	0	0	0	0	0	0	0	0	0	0	0	0	0	0	0	1	0	0	0	0	0	0	0	0	0	0
Epispathidium polynucleatum	Litostomatea	Haptorida	Spathidiidae	Epispathidium	D	V	0	0	0	0	0	0	0	0	0	0	0	1	0	0	0	0	0	0	0	0	0	0	0	0	0	0	0	0	0	0
Euplotes balteatus	Euplotia	Euplotida	Euplotidae	Euplotes	N	V	0	1	0	0	0	0	0	1	0	0	0	0	0	0	0	0	0	0	0	0	0	0	0	0	0	0	0	0	0	0
Euplotes cf. parawoodruffi	Euplotia	Euplotida	Euplotidae	Euplotes	N	V	0	1	0	0	0	1	0	0	0	0	0	0	0	0	0	0	0	0	0	0	0	0	0	0	0	0	0	0	0	0
Euplotes cf. woodruffi	Euplotia	Euplotida	Euplotidae	Euplotes	N	V	0	1	0	0	0	0	0	0	0	0	0	1	0	0	0	0	0	0	0	0	0	0	0	0	0	0	0	0	0	0
Euplotes charon	Euplotia	Euplotida	Euplotidae	Euplotes	N	V	0	1	0	0	0	0	0	1	0	0	0	1	0	0	0	0	0	0	0	0	0	0	0	0	0	0	0	0	0	0
Euplotes encysticus	Euplotia	Euplotida	Euplotidae	Euplotes	N	V	1	0	0	0	0	0	0	0	0	0	0	0	0	0	0	0	0	0	0	0	0	0	0	0	0	0	0	0	0	0
Euplotes minuta	Euplotia	Euplotida	Euplotidae	Euplotes	N	V	0	0	0	0	0	1	0	0	0	0	0	0	0	0	0	0	0	0	0	0	0	0	0	0	0	0	0	0	0	0
Euplotes moebiusi	Euplotia	Euplotida	Euplotidae	Euplotes	N	V	0	0	0	0	0	1	0	0	0	0	0	0	0	0	0	0	0	0	0	0	0	0	0	0	0	0	0	0	0	0
Euplotes orientalis	Euplotia	Euplotida	Euplotidae	Euplotes	N	V	0	0	0	0	0	0	0	0	0	0	0	1	0	0	0	0	0	0	0	0	0	0	0	0	0	0	0	0	0	0
Euplotes rariseta	Euplotia	Euplotida	Euplotidae	Euplotes	B	V	0	0	0	0	0	1	0	0	0	0	0	1	0	0	0	0	0	0	0	0	0	0	1	1	0	1	1	0	0	0
Euplotes vannus	Euplotia	Euplotida	Euplotidae	Euplotes	B	V	0	0	0	0	0	1	0	0	0	0	0	1	0	0	1	0	0	0	0	0	0	0	0	0	0	0	0	0	0	0
Euplotes eurystomus	Euplotia	Euplotida	Euplotidae	Euplotes	N	V	0	0	0	0	0	0	0	0	0	0	0	0	0	0	0	0	0	0	0	0	0	0	0	0	1	0	0	0	0	0
Euplotes sp.	Euplotia	Euplotida	Euplotidae	Euplotes	N	V	0	0	0	0	0	0	0	0	0	0	0	0	0	0	1	0	0	0	0	0	0	0	0	0	0	0	0	0	0	0
Eurystomatella sinicum	Oligohymenophorea	Pleuronematida	Eurystomatellidae	Eurystomatella	B	P	0	0	0	0	0	0	0	0	0	0	0	0	0	0	1	0	0	0	0	0	0	0	0	0	0	0	0	0	0	0
Eutintinnus apertus	Choreotrichia	Choreotrichida	Tintinnidae	Eutintinnus	A	P	0	0	0	0	0	0	0	0	0	0	0	0	0	0	1	0	1	0	1	0	0	0	1	1	0	0	1	0	0	0
Eutintinnus fraknoii	Choreotrichia	Choreotrichida	Tintinnidae	Eutintinnus	A	P	0	0	0	0	0	0	0	0	0	0	0	0	0	0	0	1	0	1	1	1	1	0	0	0	1	1	1	0	1	0
Eutintinnus lusus-undae	Choreotrichia	Choreotrichida	Tintinnidae	Eutintinnus	A	P	0	0	0	0	0	0	0	0	0	0	0	0	0	0	1	0	0	0	0	0	0	0	0	0	0	0	0	1	0	0
Eutintinnus pinguis	Choreotrichia	Choreotrichida	Tintinnidae	Eutintinnus	A	P	0	0	0	0	0	0	0	0	0	0	0	0	0	0	0	0	0	0	0	0	0	0	0	0	0	0	0	1	0	0
Eutintinnus rugosus	Choreotrichia	Choreotrichida	Tintinnidae	Eutintinnus	A	P	0	0	0	0	0	0	0	0	0	0	0	0	0	0	0	0	0	0	0	0	0	0	0	0	0	0	0	1	0	0
Eutintinnus stramentus	Choreotrichia	Choreotrichida	Tintinnidae	Eutintinnus	A	P	0	0	0	0	0	0	0	0	0	0	0	0	0	0	0	0	0	0	1	1	1	1	1	1	1	1	1	0	0	0
Eutintinnus tubulosus	Choreotrichia	Choreotrichida	Tintinnidae	Eutintinnus	A	P	0	0	0	0	0	0	0	0	0	0	0	0	0	0	0	0	0	0	0	0	0	1	0	0	0	0	0	0	0	0
Falcicyclidium fangi	Oligohymenophorea	Pleuronematida	Cyclidiidae	Falcicyclidium	D	P	0	0	0	0	0	1	0	0	0	0	0	0	0	0	0	0	0	0	0	0	0	0	0	0	0	0	0	0	0	0
Favella campanula	Choreotrichia	Choreotrichida	Ptychocylididae	Favella	A	P	0	0	0	0	0	0	0	0	0	0	0	0	0	0	0	0	0	0	0	0	0	0	0	0	1	1	0	0	1	1
Favella composite	Choreotrichia	Choreotrichida	Ptychocylididae	Favella	A	P	0	0	0	0	0	0	0	0	0	0	0	0	0	0	0	0	0	0	0	0	0	0	0	0	0	0	0	1	0	0
Favella ehrenbergii	Choreotrichia	Choreotrichida	Ptychocylididae	Favella	A	P	0	0	0	0	0	0	0	0	0	0	0	0	0	0	1	0	0	0	0	0	0	0	0	0	0	0	0	0	0	0
Folliculina simplex	Heterotrichea	Heterotrichida	Folliculinidae	Folliculina	D	S	0	0	0	0	0	0	0	1	0	0	0	0	0	0	0	0	0	0	0	0	0	0	0	0	0	0	0	0	0	0
Folliculinopsis producta	Heterotrichea	Heterotrichida	Folliculinidae	Folliculinopsis	D	S	0	0	0	0	0	0	0	1	0	0	0	0	0	0	0	0	0	0	0	0	0	0	0	0	0	0	0	0	0	0
Frontonia canadensis	Oligohymenophorea	Peniculida	Frontoniidae	Frontonia	N	V	0	0	0	0	1	0	0	0	0	0	0	0	0	0	0	0	0	0	0	0	0	0	0	0	0	0	0	0	0	0
Frontonia elegans	Oligohymenophorea	Peniculida	Frontoniidae	Frontonia	N	V	0	0	0	0	1	0	0	0	0	0	0	0	0	0	0	0	0	0	0	0	0	0	0	0	0	0	0	0	0	0
Frontonia guangdongensis	Oligohymenophorea	Peniculida	Frontoniidae	Frontonia	N	V	0	0	0	0	1	0	0	0	0	0	0	0	0	0	0	0	0	0	0	0	0	0	0	0	0	0	0	0	0	0
Frontonia magna	Oligohymenophorea	Peniculida	Frontoniidae	Frontonia	N	V	0	2	0	0	0	0	0	0	0	0	0	0	0	0	0	0	0	0	0	0	0	0	0	0	0	0	0	0	0	0
Frontonia ocularis	Oligohymenophorea	Peniculida	Frontoniidae	Frontonia	N	V	0	1	0	0	0	0	0	0	0	0	0	0	0	0	0	0	0	0	0	0	0	0	0	0	0	0	0	0	0	0
Frontonia pusilla	Oligohymenophorea	Peniculida	Frontoniidae	Frontonia	N	V	0	1	0	0	0	0	0	0	0	0	0	0	0	0	0	0	0	0	0	0	0	0	0	0	0	0	0	0	0	0
Frontonia schaefferi	Oligohymenophorea	Peniculida	Frontoniidae	Frontonia	N	V	0	1	0	0	0	0	0	0	0	0	0	0	0	0	0	0	0	0	0	0	0	0	0	0	0	0	0	0	0	0
Frontonia subtropica	Oligohymenophorea	Peniculida	Frontoniidae	Frontonia	N	V	0	0	0	0	1	0	0	0	0	0	0	0	0	0	0	0	0	0	0	0	0	0	0	0	0	0	0	0	0	0
Gastrocirrhus monilifer	Euplotia	Euplotida	Gastrocirrhidae	Gastrocirrhus	A	V	0	0	0	0	0	0	0	0	0	0	1	0	0	0	0	0	0	0	0	0	0	0	0	0	0	0	0	0	0	0
Halteria grandinella	Hypotrichia	Halteriida	Halteriidae	Halteria	N	P	0	0	0	0	0	0	0	0	0	0	0	0	0	0	1	0	0	0	0	0	0	0	0	0	0	0	0	0	0	0
Haptoria_X_X_X sp.	Litostomatea	Haptorida	Haptorida	Haptorida	N	P	0	0	0	0	0	0	0	0	0	0	0	0	0	0	0	0	0	1	0	0	0	0	0	0	0	0	0	0	0	0
Helicostomella longa	Choreotrichia	Choreotrichida	Metacylididae	Helicostomella	A	P	0	0	0	0	0	0	0	0	0	0	0	0	0	0	0	1	0	0	0	0	0	0	1	0	1	1	0	0	0	0
Helicostomella subulata	Choreotrichia	Choreotrichida	Metacylididae	Helicostomella	A	P	0	0	0	0	0	0	0	0	0	0	0	0	0	0	0	0	0	1	0	0	0	0	0	0	0	0	1	1	0	0
Hemigastrostyla paraenigmatica	Hypotrichia	Sporadotrichida	Oxytrichidae	Hemigastrostyla	D	V	0	1	0	0	0	0	0	0	0	0	0	1	0	0	0	0	0	0	0	0	0	0	0	0	0	0	0	0	0	0
Heterodiophrys zhui	Euplotia	Euplotida	Uronychiidae	Heterodiophrys	N	V	1	0	0	0	0	0	0	0	0	0	0	0	0	0	0	0	0	0	0	0	0	0	0	0	0	0	0	0	0	0
Heterohartmannula fangi	Phyllopharyngea	Dysteriida	Hartmannulidae	Heterohartmannula	D	V	0	0	0	0	0	0	0	0	0	0	1	0	0	0	0	0	0	0	0	0	0	0	0	0	0	0	0	0	0	0
Heterokeronopsis pulchra	Hypotrichia	Urostylida	Pseudokeronopsidae	Heterokeronopsis	B	V	0	2	0	0	0	0	0	0	0	0	0	0	0	0	0	0	0	0	0	0	0	0	0	0	0	0	0	0	0	0
Heterotrichea_X_X_X_X sp.	Heterotrichea	Heterotrichida	Heterotrichea	Heterotrichea	N	V	0	0	0	0	0	0	0	0	0	0	0	0	0	0	0	0	0	1	0	0	0	0	0	0	0	0	0	0	0	0
Holosticha cf. heterofoissneri	Hypotrichia	Urostylida	Urostylidae	Holosticha	D	V	0	0	0	0	0	0	0	0	0	0	0	1	0	0	0	0	0	0	0	0	0	0	0	0	0	0	0	0	0	0
Holosticha diademata	Hypotrichia	Urostylida	Urostylidae	Holosticha	D	V	0	2	0	0	0	0	0	0	0	0	0	2	0	0	0	0	0	0	0	0	0	0	0	0	0	0	0	0	0	0
Holosticha heterofoissneri	Hypotrichia	Urostylida	Urostylidae	Holosticha	D	V	0	0	0	0	0	1	0	0	0	0	0	0	0	0	0	0	0	0	0	0	0	0	0	0	0	0	0	0	0	0
Hymenostomatia_X_X_X sp.	Oligohymenophorea	Hymenostomatida	Hymenostomatida	Hymenostomatida	N	P	0	0	0	0	0	0	0	0	0	0	0	0	0	0	0	0	0	1	0	0	0	0	0	0	0	0	0	0	0	0
Hypocoma sp.	Phyllopharyngea	Hypocomatida	Hypocomidae	Hypocoma	D	P	0	0	0	0	0	0	0	0	1	0	0	0	0	0	0	0	0	0	0	0	0	0	0	0	0	0	0	0	0	0
Hypotrichidium conicum	Hypotrichia	Stichotrichida	Spirofilidae	Hypotrichidium	N	V	0	1	0	0	0	0	0	0	0	0	0	0	0	0	0	0	0	0	0	0	0	0	0	0	0	0	0	0	0	0
Kentrophyllum bispinum	Litostomatea	Pleurostomatida	Amphileptidae	Kentrophyllum	B	V	0	0	0	0	0	0	0	0	0	0	1	0	0	0	0	0	0	0	0	0	0	0	0	0	0	0	0	0	0	0
Kentrophyllum shenzhenense	Litostomatea	Pleurostomatida	Amphileptidae	Kentrophyllum	B	V	0	1	0	0	0	0	0	0	0	0	0	0	0	0	0	0	0	0	0	0	0	0	0	0	0	0	0	0	0	0
Kentrophyllum strumosum	Litostomatea	Pleurostomatida	Amphileptidae	Kentrophyllum	B	V	0	0	0	0	0	0	1	0	0	0	0	0	0	0	0	0	0	0	0	0	0	0	0	0	0	0	0	0	0	0
Kentrophyllum verrucosum	Litostomatea	Pleurostomatida	Amphileptidae	Kentrophyllum	B	V	0	0	0	0	0	0	0	0	0	0	0	1	0	0	0	0	0	0	0	0	0	0	0	0	0	0	0	0	0	0
Laboea strobila	Oligotrichia	Oligotrichida	Strombidiidae	Laboea	A	P	0	0	0	0	0	0	0	0	0	0	0	0	1	0	1	0	0	1	1	1	0	1	1	1	1	1	1	0	1	0
Lacrymaria coronata	Litostomatea	Haptorida	Lacrymariidae	Lacrymaria	B	V	0	1	0	0	0	0	0	0	0	0	0	0	0	0	0	0	0	0	0	0	0	0	0	0	0	0	0	0	0	0
Lacrymaria marina	Litostomatea	Haptorida	Lacrymariidae	Lacrymaria	B	V	0	0	0	0	0	0	0	0	0	0	0	1	0	0	0	0	0	0	0	0	0	0	0	0	0	0	1	0	0	0
Lacrymaria maurea	Litostomatea	Haptorida	Lacrymariidae	Lacrymaria	B	V	0	1	0	0	0	0	0	0	0	0	0	0	0	0	0	0	0	0	0	0	0	0	0	0	0	0	0	0	0	0
Lacrymaria sp.	Litostomatea	Haptorida	Lacrymariidae	Lacrymaria	B	V	0	0	0	0	0	0	0	0	0	0	0	0	0	0	0	0	0	0	0	0	0	0	1	0	1	1	1	0	0	0
Lacrymaria vermicularis	Litostomatea	Haptorida	Lacrymariidae	Lacrymaria	B	V	0	0	0	0	0	0	0	0	0	0	0	0	0	0	0	0	0	0	0	0	0	0	0	0	0	0	0	1	0	0
Leegaardiella cf.	Choreotrichia	Choreotrichida	Leegaardiellidae	Leegaardiella	D	P	0	0	0	0	0	0	0	0	0	0	0	0	0	0	0	0	0	1	0	0	0	0	0	0	0	0	0	0	0	0
Leegaardiella ovalis	Choreotrichia	Choreotrichida	Leegaardiellidae	Leegaardiella	D	P	0	0	0	0	0	0	0	0	0	0	0	0	0	0	1	0	0	1	0	0	0	0	0	0	0	0	0	0	0	0
Leegaardiella sol	Choreotrichia	Choreotrichida	Leegaardiellidae	Leegaardiella	D	P	0	0	0	0	0	0	0	0	0	0	0	0	0	0	0	0	0	1	0	0	0	0	0	0	0	0	0	0	0	0
Leegaardiella sp.	Choreotrichia	Choreotrichida	Leegaardiellidae	Leegaardiella	D	P	0	0	0	0	0	0	0	0	0	0	0	0	0	0	1	0	0	1	0	0	0	0	0	0	0	0	0	0	0	0
Leprotintinnus bottnicus	Choreotrichia	Choreotrichida	Tintinnidiidae	Leprotintinnus	A	P	0	0	0	0	0	0	0	0	0	0	0	0	0	0	1	0	0	0	0	0	0	0	0	0	0	0	0	0	0	0
Leprotintinnus nordqvisti	Choreotrichia	Choreotrichida	Tintinnidiidae	Leprotintinnus	A	P	0	0	0	0	0	0	0	0	0	0	0	0	0	0	1	0	0	0	0	1	0	0	1	0	1	1	1	0	0	0
Leprotintinnus pellucidus	Choreotrichia	Choreotrichida	Tintinnidiidae	Leprotintinnus	A	P	0	0	0	0	0	0	0	0	0	0	0	0	0	0	0	0	0	0	0	0	0	0	0	0	0	0	0	1	0	0
Leprotintinnus simplex	Choreotrichia	Choreotrichida	Tintinnidiidae	Leprotintinnus	A	P	0	0	0	0	0	0	0	0	0	0	0	0	0	0	1	1	0	0	0	0	0	0	1	1	1	1	0	0	0	1
Linostomella vorticella	Heterotrichea	Heterotrichida	Condylostomatidae	Linostomella	A	V	0	1	0	0	0	0	0	0	0	0	0	0	0	0	0	0	0	0	0	0	0	0	0	0	0	0	0	0	0	0
Litonotus bergeri	Litostomatea	Pleurostomatida	Litonotidae	Litonotus	B	V	0	0	0	0	0	0	0	0	0	0	0	1	0	0	0	0	0	0	0	0	0	0	0	0	0	0	0	0	0	0
Litonotus cf. triqueter	Litostomatea	Pleurostomatida	Litonotidae	Litonotus	B	V	0	0	0	1	0	0	0	0	0	0	0	0	0	0	0	0	0	0	0	0	0	0	0	0	0	0	0	0	0	0
Litonotus gracilis	Litostomatea	Pleurostomatida	Litonotidae	Litonotus	B	V	0	0	0	0	0	0	0	0	0	0	0	1	0	0	0	0	0	0	0	0	0	0	0	0	0	0	0	0	0	0
Litonotus sp.	Litostomatea	Pleurostomatida	Litonotidae	Litonotus	B	V	0	0	0	0	0	0	0	0	0	0	0	1	0	0	0	0	0	0	0	0	0	0	0	0	0	0	0	0	0	0
Litonotus tropicus	Litostomatea	Pleurostomatida	Litonotidae	Litonotus	B	V	0	0	0	0	0	0	0	0	0	0	1	0	0	0	0	0	0	0	0	0	0	0	0	0	0	0	0	0	0	0
Lohmanniella oviformis	Choreotrichia	Choreotrichida	Strobilidiidae	Lohmanniella	D	P	0	0	0	0	0	0	0	0	0	0	0	0	0	0	0	0	1	1	0	0	0	0	0	0	0	0	0	1	0	0
Lohmanniella sp1	Choreotrichia	Choreotrichida	Strobilidiidae	Lohmanniella	D	P	0	0	0	0	0	0	0	0	0	0	0	0	0	0	0	0	0	1	0	0	0	0	0	0	0	0	0	0	0	0
Lohmanniella sp2	Choreotrichia	Choreotrichida	Strobilidiidae	Lohmanniella	D	P	0	0	0	0	0	0	0	0	0	0	0	0	0	0	0	0	0	1	0	0	0	0	0	0	0	0	0	0	0	0
Loxophyllum caudatum	Litostomatea	Pleurostomatida	Litonotidae	Loxophyllum	B	V	0	0	0	0	0	0	0	0	0	0	0	1	0	0	0	0	0	0	0	0	0	0	0	0	0	0	0	0	0	0
Loxophyllum cf. caudatum	Litostomatea	Pleurostomatida	Litonotidae	Loxophyllum	B	V	0	0	0	0	0	0	1	0	0	0	0	0	0	0	0	0	0	0	0	0	0	0	0	0	0	0	0	0	0	0
Loxophyllum cf. chinense	Litostomatea	Pleurostomatida	Litonotidae	Loxophyllum	B	V	0	0	0	1	0	0	0	0	0	0	0	0	0	0	0	0	0	0	0	0	0	0	0	0	0	0	0	0	0	0
Loxophyllum lembum	Litostomatea	Pleurostomatida	Litonotidae	Loxophyllum	B	V	0	0	0	0	0	0	0	0	0	0	0	1	0	0	0	0	0	0	0	0	0	0	0	0	0	0	0	0	0	0
Loxophyllum meridionale	Litostomatea	Pleurostomatida	Litonotidae	Loxophyllum	B	V	0	0	0	0	0	0	0	0	0	0	0	1	0	0	0	0	0	0	0	0	0	0	0	0	0	0	0	0	0	0
Loxophyllum perihoplophorum	Litostomatea	Pleurostomatida	Litonotidae	Loxophyllum	B	V	0	0	0	0	0	0	0	0	0	0	0	1	0	0	0	0	0	0	0	0	0	0	0	0	0	0	0	0	0	0
Loxophyllum planum	Litostomatea	Pleurostomatida	Litonotidae	Loxophyllum	B	V	0	1	0	0	0	0	0	0	0	0	0	0	0	0	0	0	0	0	0	0	0	0	0	0	0	0	0	0	0	0
Loxophyllum rostratum	Litostomatea	Pleurostomatida	Litonotidae	Loxophyllum	B	V	0	0	0	0	0	0	0	0	0	0	0	1	0	0	0	0	0	0	0	0	0	0	0	0	0	0	0	0	0	0
Loxophyllum salinum	Litostomatea	Pleurostomatida	Litonotidae	Loxophyllum	B	V	0	1	0	0	0	0	0	0	0	0	0	0	0	0	0	0	0	0	0	0	0	0	0	0	0	0	0	0	0	0
Loxophyllum shini	Litostomatea	Pleurostomatida	Litonotidae	Loxophyllum	B	V	0	1	0	0	0	0	0	0	0	0	0	0	0	0	0	0	0	0	0	0	0	0	0	0	0	0	0	0	0	0
Loxophyllum spirellum	Litostomatea	Pleurostomatida	Litonotidae	Loxophyllum	B	V	0	2	0	0	0	0	0	0	0	0	0	1	0	0	0	0	0	0	0	0	0	0	0	0	0	0	0	0	0	0
Loxophyllum vesiculosum	Litostomatea	Pleurostomatida	Litonotidae	Loxophyllum	B	V	0	0	0	0	0	0	1	0	0	0	0	1	0	0	0	0	0	0	0	0	0	0	0	0	0	0	0	0	0	0
Lynchella minuta	Phyllopharyngea	Chlamydodontida	Lynchellidae	Lynchella	D	V	0	0	0	1	0	0	0	0	0	0	0	0	0	0	0	0	0	0	0	0	0	0	0	0	0	0	0	0	0	0
Lynnella semiglobulosa	Choreotrichia	Lynnellida	Lynnellidae	Lynnella	D	P	0	0	0	0	0	0	0	1	0	0	0	0	0	0	0	0	0	0	0	0	0	0	0	0	0	0	0	0	0	0
Marituja cf. caudata	Oligohymenophorea	Peniculida	Maritujidae	Marituja	A	V	0	0	0	0	1	0	0	0	0	0	0	0	0	0	0	0	0	0	0	0	0	0	0	0	0	0	0	0	0	0
Marituja pelagica	Oligohymenophorea	Peniculida	Maritujidae	Marituja	A	V	0	1	0	0	0	0	0	0	0	0	0	0	0	0	0	0	0	0	0	0	0	0	0	0	0	0	0	0	0	0
Marshallia aperta	Choreotrichia	Choreotrichida	Ascampbelliellidae	Marshallia	A	P	0	0	0	0	0	0	0	0	0	0	0	0	0	0	0	0	0	0	0	1	0	0	0	0	0	0	1	0	0	0
Mesanophrys carcini	Oligohymenophorea	Philasterida	Orchitophryidae	Mesanophrys	B	P	1	0	0	0	0	0	0	0	0	0	0	0	0	0	0	0	0	0	0	0	0	0	0	0	0	0	0	0	0	0
Mesodinium pulex	Litostomatea	Cyclotrichiida	Mesodiniidae	Mesodinium	A	P	0	0	0	0	0	0	0	0	0	0	0	1	0	0	1	1	0	0	0	0	0	0	0	0	0	0	1	0	0	0
Mesodinium acarus	Litostomatea	Cyclotrichiida	Mesodiniidae	Mesodinium	A	P	0	0	0	0	0	0	0	0	0	0	0	0	0	0	0	0	0	0	0	0	0	0	0	0	0	0	0	1	0	0
Mesodinium rubra	Litostomatea	Cyclotrichiida	Mesodiniidae	Mesodinium	A	P	0	0	0	0	0	0	0	0	0	0	0	0	0	0	0	0	0	1	0	0	0	0	0	0	0	0	0	0	0	0
Mesodinium rubrum	Litostomatea	Cyclotrichiida	Mesodiniidae	Mesodinium	A	P	0	0	0	0	0	0	0	0	0	0	0	0	0	1	1	0	0	0	1	1	0	0	1	1	1	1	1	0	1	1
Mesodinium sp.	Litostomatea	Cyclotrichiida	Mesodiniidae	Mesodinium	A	P	0	0	0	0	0	0	0	0	0	0	0	0	0	0	0	0	0	1	0	0	0	0	0	0	0	0	0	0	1	0
Mesodinium velox	Litostomatea	Cyclotrichiida	Mesodiniidae	Mesodinium	A	P	0	0	0	0	0	0	0	0	0	0	0	0	0	1	1	0	0	0	0	1	0	1	0	0	0	0	0	0	0	0
Metacylis corbula	Choreotrichia	Choreotrichida	Metacylididae	Metacylis	A	P	0	0	0	0	0	0	0	0	0	0	0	0	0	0	1	0	0	0	0	0	0	0	0	0	0	0	0	0	0	0
Metacylis mereschkowskii	Choreotrichia	Choreotrichida	Metacylididae	Metacylis	A	P	0	0	0	0	0	0	0	0	0	0	0	0	0	0	1	0	0	0	0	0	0	0	0	0	0	0	0	0	0	0
Metacylis oviformis	Choreotrichia	Choreotrichida	Metacylididae	Metacylis	A	P	0	0	0	0	0	0	0	0	0	0	0	0	0	0	1	0	0	0	0	0	0	1	0	0	1	1	0	0	0	0
Metacylis tropica	Choreotrichia	Choreotrichida	Metacylididae	Metacylis	A	P	0	0	0	0	0	0	0	0	0	0	0	0	0	0	0	0	0	0	0	0	0	0	0	0	1	0	0	0	0	0
Metanophrys cf. sinensis	Oligohymenophorea	Philasterida	Orchitophryidae	Metanophrys	B	P	0	0	0	0	0	1	0	0	0	0	0	0	0	0	0	0	0	0	0	0	0	0	0	0	0	0	0	0	0	0
Metanophrys similis	Oligohymenophorea	Philasterida	Orchitophryidae	Metanophrys	B	P	0	0	0	0	0	0	0	0	0	0	0	1	0	0	0	0	0	0	0	0	0	0	0	0	0	0	0	0	0	0
Metanophrys sinensis	Oligohymenophorea	Philasterida	Orchitophryidae	Metanophrys	B	P	0	0	0	0	0	0	0	0	0	0	0	1	0	0	0	0	0	0	0	0	0	0	0	0	0	0	0	0	0	0
Metaurostylopsis marina	Hypotrichia	Urostylida	Urostylidae	Metaurostylopsis	D	V	0	0	0	0	0	0	0	0	0	0	0	1	0	0	0	0	0	0	0	0	0	0	0	0	0	0	0	0	0	0
Metaurostylopsis salina	Hypotrichia	Urostylida	Urostylidae	Metaurostylopsis	D	V	0	0	0	0	0	0	0	0	0	0	0	1	0	0	0	0	0	0	0	0	0	0	0	0	0	0	0	0	0	0
Metaurostylopsis struederkypkeae	Hypotrichia	Urostylida	Urostylidae	Metaurostylopsis	D	V	0	0	0	0	0	0	0	1	0	0	0	0	0	0	0	0	0	0	0	0	0	0	0	0	0	0	0	0	0	0
Metopus contortus	Armophorea	Armophorida	Metopidae	Metopus	D	V	0	1	0	0	0	0	0	0	0	0	0	0	0	0	0	0	0	0	0	0	0	0	0	0	0	0	0	0	0	0
Miamiensis avidus	Oligohymenophorea	Philasterida	Parauronematidae	Miamiensis	B	P	0	0	0	0	0	0	0	0	0	0	0	0	0	0	1	0	0	0	0	0	0	0	0	0	0	0	0	0	0	0
Monocoronella carnea	Hypotrichia	Urostylida	Urostylidae	Monocoronella	D	V	0	0	0	0	0	0	0	1	0	0	0	0	0	0	0	0	0	0	0	0	0	0	0	0	0	0	0	0	0	0
Nassula cf. labiata	Nassophorea	Nassulida	Nassulidae	Nassula	A	V	0	0	0	0	0	1	0	0	0	0	0	0	0	0	0	0	0	0	0	0	0	0	0	0	0	0	0	0	0	0
Neourostylopsis flavicana	Hypotrichia	Urostylida	Urostylidae	Neourostylopsis	N	V	0	0	0	0	1	0	0	0	0	0	0	2	0	0	0	0	0	0	0	0	0	0	0	0	0	0	0	0	0	0
Neourostylopsis orientalis	Hypotrichia	Urostylida	Urostylidae	Neourostylopsis	N	V	0	1	0	0	0	0	0	0	0	0	0	0	0	0	0	0	0	0	0	0	0	0	0	0	0	0	0	0	0	0
Nothoholosticha sp.	Hypotrichia	Urostylida	Pseudokeronopsidae	Nothoholosticha	B	V	0	1	0	0	0	0	0	0	0	0	0	0	0	0	0	0	0	0	0	0	0	0	0	0	0	0	0	0	0	0
Novistrombidium apsheronicum	Oligotrichia	Oligotrichida	Strombidiidae	Novistrombidium	D	P	0	0	0	0	0	1	1	0	0	0	0	0	0	0	0	0	0	0	0	0	0	0	0	0	0	0	0	0	0	0
Novistrombidium orientale	Oligotrichia	Oligotrichida	Strombidiidae	Novistrombidium	D	P	0	0	0	0	0	0	0	1	0	0	0	0	0	0	0	0	0	0	0	0	0	0	0	0	0	0	0	0	0	0
Novistrombidium sinicum	Oligotrichia	Oligotrichida	Strombidiidae	Novistrombidium	D	P	0	1	0	0	0	0	0	0	0	0	0	0	0	0	0	0	0	0	0	0	0	0	0	0	0	0	0	0	0	0
Novistrombidium testaceum	Oligotrichia	Oligotrichida	Strombidiidae	Novistrombidium	B	P	0	1	0	0	0	0	0	0	0	0	0	0	0	0	1	0	0	0	0	0	0	0	0	0	0	0	0	0	0	0
Odontochlamys alpestris biciliata	Phyllopharyngea	Chlamydodontida	Chilodonellidae	Odontochlamys	D	V	0	0	0	1	0	0	0	0	0	0	0	0	0	0	0	0	0	0	0	0	0	0	0	0	0	0	0	0	0	0
Odontophorella serrulata	Choreotrichia	Choreotrichida	Tintinnidiidae	Odontophorella	A	P	0	0	0	0	0	0	0	0	0	0	0	0	0	0	0	0	0	0	0	0	0	0	0	0	0	0	0	1	0	0
Omegastrombidium elegans	Oligotrichia	Oligotrichida	Strombidiidae	Omegastrombidium	A	V	0	0	0	0	0	0	0	1	0	0	0	0	0	1	0	0	0	0	0	0	0	0	0	0	0	0	0	0	0	0
Omegastrombidium jankowskii	Oligotrichia	Oligotrichida	Strombidiidae	Omegastrombidium	A	V	0	0	0	0	0	0	0	0	0	0	0	0	0	1	1	0	0	0	0	0	0	0	0	0	0	0	0	0	0	0
Ophryoglena macrostoma	Oligohymenophorea	Ophryoglenida	Ophryoglenidae	Ophryoglena	N	V	0	0	0	0	0	0	0	0	0	0	0	0	0	0	0	0	0	0	0	0	0	0	0	0	0	0	1	0	0	0
Ophryoglena sp.	Oligohymenophorea	Ophryoglenida	Ophryoglenidae	Ophryoglena	N	V	0	0	0	0	0	0	0	0	0	0	0	0	0	0	0	0	0	0	0	0	0	0	0	0	0	0	1	0	0	0
Orthodonella sinica	Nassophorea	Synhymeniida	Orthodonellidae	Orthodonella	D	V	1	0	0	0	0	0	0	0	0	0	0	0	0	0	0	0	0	0	0	0	0	0	0	0	0	0	0	0	0	0
Orthodonella sp.	Nassophorea	Synhymeniida	Orthodonellidae	Orthodonella	D	V	0	0	0	0	0	0	0	0	0	0	0	1	0	0	0	0	0	0	0	0	0	0	0	0	0	0	0	0	0	0
Oxytricha lithofera.	Hypotrichia	Sporadotrichida	Oxytrichidae	Oxytricha	D	V	0	0	0	1	0	0	0	0	0	0	0	0	0	0	0	0	0	0	0	0	0	0	0	0	0	0	0	0	0	0
Parabirojimia multinucleata	Hypotrichia	Urostylida	Parabirojimidae	Parabirojimia	N	V	0	0	0	0	0	0	0	1	0	0	0	0	0	0	0	0	0	0	0	0	0	0	0	0	0	0	0	0	0	0
Paracyrtophoron tropicum	Phyllopharyngea	Chlamydodontida	Chlamydodontidae	Paracyrtophoron	A	V	0	1	0	0	0	0	0	0	0	0	0	0	0	0	0	0	0	0	0	0	0	0	0	0	0	0	0	0	0	0
Paralembus digitiformis	Oligohymenophorea	Philasterida	Paralembidae	Paralembus	B	P	0	0	0	0	0	0	0	0	0	0	0	0	0	0	1	0	0	0	0	0	0	0	0	0	0	0	0	0	0	0
Parallelostrombidium conicum	Oligotrichia	Oligotrichida	Strombidiidae	Parallelostrombidium	A	V	0	0	0	0	0	0	0	0	0	0	0	1	0	0	0	0	0	0	0	0	0	0	0	0	0	0	0	0	0	0
Parallelostrombidium dragescoi	Oligotrichia	Oligotrichida	Strombidiidae	Parallelostrombidium	D	V	0	0	0	0	0	0	0	0	1	0	0	0	0	0	0	0	0	0	0	0	0	0	0	0	0	0	0	0	0	0
Parallelostrombidium ellipticum	Oligotrichia	Oligotrichida	Strombidiidae	Parallelostrombidium	D	V	0	0	0	1	0	0	0	0	0	0	0	0	0	0	0	0	0	0	0	0	0	0	0	0	0	0	0	0	0	0
Parallelostrombidium jankowskii	Oligotrichia	Oligotrichida	Strombidiidae	Parallelostrombidium	D	V	0	0	0	0	0	0	0	0	0	0	0	0	1	0	0	0	0	0	0	0	0	0	0	0	0	0	0	0	0	0
Parallelostrombidium obesum	Oligotrichia	Oligotrichida	Strombidiidae	Parallelostrombidium	N	V	0	2	0	0	0	0	0	0	0	0	0	0	0	0	0	0	0	0	0	0	0	0	0	0	0	0	0	0	0	0
Parallelostrombidium paraellipticum	Oligotrichia	Oligotrichida	Strombidiidae	Parallelostrombidium	D	V	0	0	0	1	0	0	0	0	0	0	0	0	0	0	0	0	0	0	0	0	0	0	0	0	0	0	0	0	0	0
Parallelostrombidium paralatum	Oligotrichia	Oligotrichida	Strombidiidae	Parallelostrombidium	D	V	0	0	0	0	0	0	0	0	0	0	0	1	0	1	1	0	0	0	0	0	0	0	0	0	0	0	0	0	0	0
Parallelostrombidium kahli	Oligotrichia	Oligotrichida	Strombidiidae	Parallelostrombidium	D	V	0	0	0	0	0	0	0	0	0	0	0	0	0	0	0	0	0	1	0	0	0	0	0	0	0	0	0	0	0	0
Paramesanophrys typicus	Oligohymenophorea	Philasterida	Orchitophryidae	Paramesanophrys	B	P	0	0	0	0	0	0	0	1	0	0	0	0	0	0	0	0	0	0	0	0	0	0	0	0	0	0	0	0	0	0
Paranophrys marina	Oligohymenophorea	Philasterida	Orchitophryidae	Paranophrys	B	P	0	0	0	0	0	0	0	0	0	0	0	0	0	0	1	0	0	0	0	0	0	0	0	0	0	0	0	0	0	0
Parastrombidinopsis minima	Choreotrichia	Choreotrichida	Strombidinopsidae	Parastrombidinopsis	N	P	0	0	0	0	0	0	0	0	1	0	0	0	0	0	0	0	0	0	0	0	0	0	0	0	0	0	0	0	0	0
Parastrombidinopsis sp.	Choreotrichia	Choreotrichida	Strombidinopsidae	Parastrombidinopsis	N	P	0	0	0	1	0	0	0	0	0	0	0	0	0	0	0	0	0	0	0	0	0	0	0	0	0	0	0	0	0	0
Parastrombidium faurei	Choreotrichia	Choreotrichida	Strombidinopsidae	Parastrombidium	N	P	0	0	0	0	0	0	0	0	0	0	0	0	0	1	1	0	0	0	0	0	0	0	0	0	0	0	0	0	0	0
Paratetrahymena wassi	Oligohymenophorea	Philasterida	Loxocephalidae	Paratetrahymena	A	P	0	0	0	0	0	0	0	1	0	0	0	0	0	0	0	0	0	0	0	0	0	0	0	0	0	0	0	0	0	0
Paratontonia gracilima	Oligotrichia	Oligotrichida	Tontoniidae	Paratontonia	A	P	0	0	0	0	0	0	0	0	0	0	0	0	0	0	0	0	0	1	0	0	0	1	0	0	0	0	0	0	0	0
Parauroleptus musculus	Hypotrichia	Sporadotrichida	Uroleptidae	Parauroleptus	D	V	0	1	0	0	0	0	0	0	0	0	0	0	0	0	0	0	0	0	0	0	0	0	0	0	0	0	0	0	0	0
Parauronema longum	Oligohymenophorea	Philasterida	Parauronematidae	Parauronema	B	P	0	0	0	0	0	0	0	0	0	0	0	1	0	0	0	0	0	0	0	0	0	0	0	0	0	0	0	0	0	0
Parundella sp.	Choreotrichia	Choreotrichida	Xystonellidae	Parundella	A	P	0	0	0	0	0	0	0	0	0	0	0	0	0	0	0	0	1	1	0	0	0	0	0	0	0	0	0	0	0	0
Pelagohalteria cirrifera	Hypotrichia	Halteriida	Halteriidae	Pelagohalteria	D	P	0	1	0	0	0	0	0	0	0	0	0	0	0	0	0	0	0	0	0	0	0	0	0	0	0	0	0	0	0	0
Pelagostrobilidium minutum	Choreotrichia	Choreotrichida	Strobilidiidae	Pelagostrobilidium	D	P	0	0	0	0	0	1	0	0	0	0	0	0	0	0	0	0	0	0	0	0	0	0	0	0	0	0	0	0	0	0
Pelagostrobilidium paraepacrum	Choreotrichia	Choreotrichida	Strobilidiidae	Pelagostrobilidium	N	P	0	0	1	0	0	0	0	0	0	0	0	0	0	0	0	0	0	0	0	0	0	0	0	0	0	0	0	0	0	0
Pelagostrobilidium simile	Choreotrichia	Choreotrichida	Strobilidiidae	Pelagostrobilidium	N	P	0	0	0	0	0	0	0	1	0	0	0	0	0	0	1	0	0	0	0	0	0	0	0	0	0	0	0	0	0	0
Pelagostrobilidium neptuni	Choreotrichia	Choreotrichida	Strobilidiidae	Pelagostrobilidium	N	P	0	0	0	0	0	0	0	0	0	0	0	0	0	0	1	0	0	0	0	0	0	0	0	0	0	0	0	0	0	0
Pelagostrobilidium sp.	Choreotrichia	Choreotrichida	Strobilidiidae	Pelagostrobilidium	N	P	0	0	0	0	0	0	0	0	0	0	0	0	0	0	0	0	0	1	0	0	0	0	0	0	0	0	0	0	0	0
Pelagostrobilidium spiralis	Choreotrichia	Choreotrichida	Strobilidiidae	Pelagostrobilidium	N	P	0	0	0	0	0	0	0	0	0	0	0	0	0	0	1	0	0	0	0	0	0	0	0	0	0	0	0	0	0	0
Peritromus cf. faurei	Heterotrichea	Heterotrichida	Peritromidae	Peritromus	N	V	0	0	0	0	0	0	0	0	0	0	1	0	0	0	0	0	0	0	0	0	0	0	0	0	0	0	0	0	0	0
Peritromus faurei	Heterotrichea	Heterotrichida	Peritromidae	Peritromus	N	V	0	0	0	0	0	0	0	0	0	0	0	1	0	0	0	0	0	0	0	0	0	0	0	0	0	0	0	0	0	0
Petalotricha foli	Choreotrichia	Choreotrichida	Petalotrichidae	Petalotricha	A	P	0	0	0	0	0	0	0	0	0	0	0	0	0	0	0	0	0	0	0	0	0	0	0	0	0	0	0	1	0	0
Petalotricha sp.	Choreotrichia	Choreotrichida	Petalotrichidae	Petalotricha	A	P	0	0	0	0	0	0	0	0	0	0	0	0	0	0	0	0	0	1	0	0	0	0	0	0	0	0	0	0	0	0
Phialina salinarum	Litostomatea	Haptorida	Lacrymariidae	Phialina	B	V	0	0	0	0	0	0	0	0	0	0	0	2	0	0	0	0	0	0	0	0	0	0	0	0	0	0	0	0	0	0
Philaster hiatti	Oligohymenophorea	Philasterida	Philasteridae	Philaster	D	P	0	0	0	0	0	0	0	1	0	0	0	0	0	0	0	0	0	0	0	0	0	0	0	0	0	0	0	0	0	0
Philasterides cf. armatalis	Oligohymenophorea	Philasterida	Philasteridae	Philasterides	D	P	0	0	0	0	0	1	0	0	0	0	0	0	0	0	0	0	0	0	0	0	0	0	0	0	0	0	0	0	0	0
Philasterides armatalis	Oligohymenophorea	Philasterida	Philasteridae	Philasterides	D	P	0	0	0	0	0	0	0	0	0	0	0	0	0	0	1	0	0	0	0	0	0	0	0	0	0	0	0	0	0	0
Pinacocoleps sp.	Prostomatea	Prorodontida	Colepidae	Pinacocoleps	A	P	0	0	0	0	0	0	0	0	0	0	0	1	0	0	0	0	0	0	0	0	0	0	0	0	0	0	0	0	0	0
Pleuronema coronatum	Oligohymenophorea	Pleuronematida	Pleuronematidae	Pleuronema	D	P	0	2	0	0	0	0	0	0	0	0	0	1	0	0	0	0	0	0	0	0	0	0	0	0	0	0	0	0	0	0
Pleuronema orientale	Oligohymenophorea	Pleuronematida	Pleuronematidae	Pleuronema	D	P	0	1	0	0	0	0	0	0	0	0	0	0	0	0	0	0	0	0	0	0	0	0	0	0	0	0	0	0	0	0
Pleuronema puytoraci	Oligohymenophorea	Pleuronematida	Pleuronematidae	Pleuronema	D	P	0	1	0	0	0	0	0	0	0	0	0	0	0	0	0	0	0	0	0	0	0	0	0	0	0	0	0	0	0	0
Pleuronema setigerum	Oligohymenophorea	Pleuronematida	Pleuronematidae	Pleuronema	D	P	0	1	0	0	0	0	0	0	0	0	0	0	0	0	0	0	0	0	0	0	0	0	0	0	0	0	0	0	0	0
Pleuronema wiackowskii	Oligohymenophorea	Pleuronematida	Pleuronematidae	Pleuronema	D	P	0	0	0	0	0	1	0	0	0	0	0	0	0	0	0	0	0	0	0	0	0	0	0	0	0	0	0	0	0	0
Podophrya sp.	Phyllopharyngea	Exogenida	Podophryidae	Podophrya	R	S	0	0	0	0	0	0	0	0	0	0	0	0	0	0	0	0	0	0	0	0	0	0	1	1	0	0	0	0	0	0
Polystichothrix monilata	Hypotrichia	Sporadotrichida	Oxytrichidae	Polystichothrix	N	V	0	0	0	0	0	0	0	0	0	0	0	1	0	0	0	0	0	0	0	0	0	0	0	0	0	0	0	0	0	0
Ponturostyla enigmatica	Hypotrichia	Sporadotrichida	Oxytrichidae	Ponturostyla	N	V	0	2	0	0	0	0	0	0	0	0	0	1	0	0	0	0	0	0	0	0	0	0	0	0	0	0	0	0	0	0
Proplectella acuta	Choreotrichia	Choreotrichida	Undellidae	Proplectella	A	P	0	0	0	0	0	0	0	0	0	0	0	0	0	0	1	0	0	0	0	0	0	0	0	0	0	0	0	0	0	0
Proplectella claparedei	Choreotrichia	Choreotrichida	Undellidae	Proplectella	A	P	0	0	0	0	0	0	0	0	0	0	0	0	0	0	0	0	0	0	1	0	0	0	0	0	0	0	0	0	0	0
Proplectella perpusilla	Choreotrichia	Choreotrichida	Undellidae	Proplectella	A	P	0	0	0	0	0	0	0	0	0	0	0	0	0	0	0	0	0	0	1	0	1	0	0	0	0	0	0	0	0	0
Prorodon sp.	Prostomatea	Prorodontida	Prorodontidae	Prorodon	B	V	0	0	0	0	0	0	0	0	0	0	0	0	0	0	0	0	0	0	0	0	0	0	0	0	1	1	0	0	0	0
Prorodon teres	Prostomatea	Prorodontida	Prorodontidae	Prorodon	B	V	0	0	0	0	0	0	0	0	0	0	0	0	0	0	0	1	0	0	0	0	0	0	0	0	0	0	0	0	0	0
Protocruzia cf. contrax	Protocruziea	Protocruziida	Protocruziidae	Protocruzia	D	V	0	0	0	0	0	0	0	1	0	0	0	0	0	0	0	0	0	0	0	0	0	0	0	0	0	0	0	0	0	0
Protocruzia granulosa	Protocruziea	Protocruziida	Protocruziidae	Protocruzia	D	V	1	0	0	0	0	0	0	0	0	0	0	0	0	0	0	0	0	0	0	0	0	0	0	0	0	0	0	0	0	0
Protocruzia tuzeti	Protocruziea	Protocruziida	Protocruziidae	Protocruzia	D	V	0	0	0	0	0	0	0	1	0	0	0	0	0	0	0	0	0	0	0	0	0	0	0	0	0	0	0	0	0	0
Protocyclidium citrullus	Oligohymenophorea	Pleuronematida	Cyclidiidae	Protocyclidium	D	P	0	1	0	0	0	0	0	0	0	0	0	0	0	0	0	0	0	0	0	0	0	0	0	0	0	0	0	0	0	0
Protogastrostyla pulchra	Hypotrichia	Stichotrichida	Amphisiellidae	Protogastrostyla	N	V	0	0	0	0	0	0	1	0	0	0	0	1	0	0	0	0	0	0	0	0	0	0	0	0	0	0	0	0	0	0
Protogastrostyla sterkii	Hypotrichia	Stichotrichida	Amphisiellidae	Protogastrostyla	N	V	0	1	0	0	0	0	0	0	0	0	0	0	0	0	0	0	0	0	0	0	0	0	0	0	0	0	0	0	0	0
Protolitonotus longus	Litostomatea	Pleurostomatida	Litonotidae	Protolitonotus	B	V	0	0	0	0	1	0	0	0	0	0	0	0	0	0	0	0	0	0	0	0	0	0	0	0	0	0	0	0	0	0
Protolitonotus magnus	Litostomatea	Pleurostomatida	Litonotidae	Protolitonotus	B	V	0	0	0	0	0	1	0	0	0	0	0	1	0	0	0	0	0	0	0	0	0	0	0	0	0	0	0	0	0	0
Protorhabdonella curta	Choreotrichia	Choreotrichida	Rhabdonellidae	Protorhabdonella	A	P	0	0	0	0	0	0	0	0	0	0	0	0	0	0	0	1	0	0	0	0	0	0	0	0	0	0	1	0	0	0
Protorhabdonella simplex	Choreotrichia	Choreotrichida	Rhabdonellidae	Protorhabdonella	A	P	0	0	0	0	0	0	0	0	0	0	0	0	0	0	0	1	0	0	0	0	1	0	0	0	0	0	0	0	0	0
Pseudoamphisiella alveolata	Euplotia	Discocephalida	Pseudoamphisiellidae	Pseudoamphisiella	N	V	1	0	0	0	0	0	0	0	0	0	0	1	0	0	0	0	0	0	0	0	0	0	0	0	0	0	0	0	0	0
Pseudoamphisiella quadrinucleata	Euplotia	Discocephalida	Pseudoamphisiellidae	Pseudoamphisiella	N	V	1	0	0	0	0	0	0	1	0	0	0	0	0	0	0	0	0	0	0	0	0	0	0	0	0	0	0	0	0	0
Pseudochilodonopsis fluviatilis	Phyllopharyngea	Chlamydodontida	Chilodonellidae	Pseudochilodonopsis	D	V	0	1	0	0	0	0	0	0	0	0	0	0	0	0	0	0	0	0	0	0	0	0	0	0	0	0	0	0	0	0
Pseudochilodonopsis mutabilis	Phyllopharyngea	Chlamydodontida	Chilodonellidae	Pseudochilodonopsis	D	V	0	0	0	0	0	0	0	0	0	0	0	1	0	0	0	0	0	0	0	0	0	0	0	0	0	0	0	0	0	0
Pseudochilodonopsis quadrivacuolata	Phyllopharyngea	Chlamydodontida	Chilodonellidae	Pseudochilodonopsis	D	V	0	0	0	1	0	0	0	0	0	0	0	0	0	0	0	0	0	0	0	0	0	0	0	0	0	0	0	0	0	0
Pseudochilodonopsis sp.	Phyllopharyngea	Chlamydodontida	Chilodonellidae	Pseudochilodonopsis	D	V	0	0	0	1	0	0	0	0	0	0	0	0	0	0	0	0	0	0	0	0	0	0	0	0	0	0	0	0	0	0
Pseudocohnilembidae_X sp.	Oligohymenophorea	Philasterida	Pseudocohnilembidae	Pseudocohnilembidae	B	P	0	0	0	0	0	0	0	0	0	0	0	0	0	0	0	0	0	1	0	0	0	0	0	0	0	0	0	0	0	0
Pseudocohnilembus hargisi	Oligohymenophorea	Philasterida	Pseudocohnilembidae	Pseudocohnilembus	B	P	0	1	0	0	0	1	0	0	0	0	0	0	0	0	0	0	0	0	0	0	0	0	0	0	0	0	0	0	0	0
Pseudocohnilembus persalinus	Oligohymenophorea	Philasterida	Pseudocohnilembidae	Pseudocohnilembus	B	P	0	1	0	0	0	0	0	0	0	0	0	0	0	0	0	0	0	0	0	0	0	0	0	0	0	0	0	0	0	0
Pseudogastrostyla flava	Hypotrichia	Sporadotrichida	Oxytrichidae	Pseudogastrostyla	N	V	0	0	0	0	0	0	1	0	0	0	0	0	0	0	0	0	0	0	0	0	0	0	0	0	0	0	0	0	0	0
Pseudokahliella marina	Hypotrichia	Stichotrichida	Kahliellidae	Pseudokahliella	N	V	0	0	0	0	0	1	0	0	0	0	0	0	0	0	0	0	0	0	0	0	0	0	0	0	0	0	0	0	0	0
Pseudokeronopsidae_X sp.	Hypotrichia	Urostylida	Pseudokeronopsidae	Pseudokeronopsidae	B	V	0	0	0	0	0	0	0	0	0	0	0	0	0	0	0	0	0	1	0	0	0	0	0	0	0	0	0	0	0	0
Pseudokeronopsis carnea	Hypotrichia	Urostylida	Pseudokeronopsidae	Pseudokeronopsis	B	V	0	0	0	0	0	0	0	0	0	0	0	1	0	0	0	0	0	0	0	0	0	0	0	0	0	0	0	0	0	0
Pseudokeronopsis cf. flava	Hypotrichia	Urostylida	Pseudokeronopsidae	Pseudokeronopsis	B	V	0	1	0	0	0	0	0	0	0	0	0	0	0	0	0	0	0	0	0	0	0	0	0	0	0	0	0	0	0	0
Pseudokeronopsis erythrina	Hypotrichia	Urostylida	Pseudokeronopsidae	Pseudokeronopsis	B	V	0	0	0	1	0	0	0	0	0	0	0	0	0	0	0	0	0	0	0	0	0	0	0	0	0	0	0	0	0	0
Pseudokeronopsis flava	Hypotrichia	Urostylida	Pseudokeronopsidae	Pseudokeronopsis	B	V	0	1	0	0	0	0	0	0	0	0	0	2	0	0	0	0	0	0	0	0	0	0	0	0	0	0	0	0	0	0
Pseudokeronopsis flavicans	Hypotrichia	Urostylida	Pseudokeronopsidae	Pseudokeronopsis	B	V	0	0	0	0	0	0	0	0	0	0	0	2	0	0	0	0	0	0	0	0	0	0	0	0	0	0	0	0	0	0
Pseudokeronopsis rubra	Hypotrichia	Urostylida	Pseudokeronopsidae	Pseudokeronopsis	B	V	0	0	0	0	0	0	0	0	0	0	0	1	0	0	0	0	0	0	0	0	0	0	0	0	0	0	0	0	0	0
Pseudotontonia simplicidens	Oligotrichia	Oligotrichida	Tontoniidae	Pseudotontonia	A	P	0	0	0	0	0	0	0	1	0	0	0	0	0	0	0	0	0	0	0	0	0	0	0	0	0	0	0	0	0	0
Pseudotontonia cornuta	Oligotrichia	Oligotrichida	Tontoniidae	Pseudotontonia	A	P	0	0	0	0	0	0	0	0	0	0	0	0	0	0	0	0	0	1	0	0	0	0	0	0	0	0	0	0	0	0
Pseudotrachelocerca trepida	Litostomatea	Haptorida	Pseudotrachelocercidae	Pseudotrachelocerca	B	V	0	0	0	0	0	1	0	0	0	0	0	2	0	0	0	0	0	0	0	0	0	0	0	0	0	0	0	0	0	0
Pseudourostyla cristata	Hypotrichia	Urostylida	Pseudourostylidae	Pseudourostyla	N	V	0	1	0	0	0	0	0	0	0	0	0	0	0	0	0	0	0	0	0	0	0	0	0	0	0	0	0	0	0	0
Pseudourostyla nova	Hypotrichia	Urostylida	Pseudourostylidae	Pseudourostyla	N	V	0	0	0	1	0	0	0	0	0	0	0	0	0	0	0	0	0	0	0	0	0	0	0	0	0	0	0	0	0	0
Pseudourostyla subtropica	Hypotrichia	Urostylida	Pseudourostylidae	Pseudourostyla	N	V	0	1	0	0	0	0	0	0	0	0	0	0	0	0	0	0	0	0	0	0	0	0	0	0	0	0	0	0	0	0
Remanella achroma	Karyorelictea	Loxodida	Loxodidae	Remanella	D	V	0	0	0	1	0	0	0	0	0	0	0	0	0	0	0	0	0	0	0	0	0	0	0	0	0	0	0	0	0	0
Rhabdonella aberrans	Choreotrichia	Choreotrichida	Rhabdonellidae	Rhabdonella	A	P	0	0	0	0	0	0	0	0	0	0	0	0	0	0	0	0	0	0	0	0	0	0	0	0	0	0	0	1	0	0
Rhabdonella amor	Choreotrichia	Choreotrichida	Rhabdonellidae	Rhabdonella	A	P	0	0	0	0	0	0	0	0	0	0	0	0	0	0	0	1	0	0	0	1	1	1	0	0	0	0	0	1	0	0
Rhabdonella obtusa	Choreotrichia	Choreotrichida	Rhabdonellidae	Rhabdonella	A	P	0	0	0	0	0	0	0	0	0	0	0	0	0	0	0	0	0	0	1	0	0	0	0	0	0	0	0	0	0	0
Rhabdonella poculum	Choreotrichia	Choreotrichida	Rhabdonellidae	Rhabdonella	A	P	0	0	0	0	0	0	0	0	0	0	0	0	0	0	0	1	0	0	0	0	0	0	0	0	0	0	0	1	0	0
Rhabdonella sanyahensis	Choreotrichia	Choreotrichida	Rhabdonellidae	Rhabdonella	A	P	0	0	0	0	0	0	0	0	0	0	0	0	0	0	1	1	0	0	1	1	1	1	0	0	0	0	1	0	0	0
Rhabdonella valdestriata	Choreotrichia	Choreotrichida	Rhabdonellidae	Rhabdonella	A	P	0	0	0	0	0	0	0	0	0	0	0	0	0	0	0	0	0	0	0	0	0	0	0	0	0	0	0	1	0	0
Rhabdonellopsis longicaulis	Choreotrichia	Choreotrichida	Rhabdonellidae	Rhabdonellopsis	A	P	0	0	0	0	0	0	0	0	0	0	0	0	0	0	0	0	0	0	0	0	0	0	0	0	0	0	0	1	0	0
Rimostrombidium veniliae	Choreotrichia	Choreotrichida	Strobilidiidae	Rimostrombidium	N	P	0	0	0	0	0	0	0	1	0	0	0	0	0	0	0	0	0	0	0	0	0	0	0	0	0	0	0	0	0	0
Rimostrombidium caudatum	Choreotrichia	Choreotrichida	Strobilidiidae	Rimostrombidium	N	P	0	0	0	0	0	0	0	0	0	0	0	0	0	1	1	0	0	0	0	0	0	0	0	0	0	0	0	0	0	0
Rimostrombidium kahli	Choreotrichia	Choreotrichida	Strobilidiidae	Rimostrombidium	N	P	0	0	0	0	0	0	0	0	0	0	0	0	0	1	1	0	0	0	0	0	0	0	0	0	0	0	0	0	0	0
Rimostrombidium multinucleatum	Choreotrichia	Choreotrichida	Strobilidiidae	Rimostrombidium	N	P	0	0	0	0	0	0	0	0	0	0	0	0	0	0	0	0	0	1	0	0	0	0	0	0	0	0	0	0	0	0
Rimostrombidium orientale	Choreotrichia	Choreotrichida	Strobilidiidae	Rimostrombidium	N	P	0	0	0	0	0	0	0	0	0	0	0	0	0	1	1	0	0	0	0	0	0	0	0	0	0	0	0	0	0	0
Rimostrombidium sphaericum	Choreotrichia	Choreotrichida	Strobilidiidae	Rimostrombidium	N	P	0	0	0	0	0	0	0	0	0	0	0	0	0	0	1	0	0	0	0	0	0	0	0	0	0	0	0	0	0	0
Rimostrombidium undinum	Choreotrichia	Choreotrichida	Strobilidiidae	Rimostrombidium	N	P	0	0	0	0	0	0	0	0	0	0	0	0	0	0	0	0	0	1	0	0	0	0	0	0	0	0	0	0	0	0
Rubrioxytricha haematoplasma	Hypotrichia	Sporadotrichida	Oxytrichidae	Rubrioxytricha	N	V	0	0	0	0	1	0	0	0	0	0	0	0	0	0	0	0	0	0	0	0	0	0	0	0	0	0	0	0	0	0
Salpingacantha ampla	Choreotrichia	Choreotrichida	Tintinnidae	Salpingacantha	A	P	0	0	0	0	0	0	0	0	0	0	0	0	0	0	0	0	0	0	0	0	0	0	0	0	0	0	1	0	0	0
Salpingella expansa	Choreotrichia	Choreotrichida	Tintinnidae	Salpingella	A	P	0	0	0	0	0	0	0	0	0	0	0	0	0	0	0	0	0	0	0	0	0	0	0	0	0	0	0	1	0	0
Scuticociliatia_X_X_X sp.	Oligohymenophorea	Philasterida	Scuticociliatia	Scuticociliatia	B	P	0	0	0	0	0	0	0	0	0	0	0	0	0	0	0	0	0	1	0	0	0	0	0	0	0	0	0	0	0	0
Sinistrostrombidium cupiformum	Oligotrichia	Oligotrichida	Strombidiidae	Sinistrostrombidium	D	P	0	0	0	0	0	1	0	0	0	0	0	0	0	0	0	0	0	0	0	0	0	0	0	0	0	0	0	0	0	0
Spathidiopsis socialis	Prostomatea	Prorodontida	Placidae	Spathidiopsis	N	V	0	0	0	0	0	0	0	0	0	0	0	1	0	0	0	0	0	0	0	0	0	0	0	0	0	0	0	0	0	0
Spirostomum intermedium	Heterotrichea	Heterotrichida	Spirostomidae	Spirostomum	D	V	0	1	0	0	0	0	0	0	0	0	0	0	0	0	0	0	0	0	0	0	0	0	0	0	0	0	0	0	0	0
Spirostomum teres	Heterotrichea	Heterotrichida	Spirostomidae	Spirostomum	D	V	0	0	0	0	0	0	0	0	0	0	0	1	0	0	0	0	0	0	0	0	0	0	0	0	0	0	0	0	0	0
Spirostrombidium apourceolare	Oligotrichia	Oligotrichida	Strombidiidae	Spirostrombidium	A	V	0	0	0	0	0	1	0	0	0	0	0	0	0	0	0	0	0	0	0	0	0	0	0	0	0	0	0	0	0	0
Spirostrombidium cinctum	Oligotrichia	Oligotrichida	Strombidiidae	Spirostrombidium	D	V	0	0	0	0	0	0	0	1	0	0	0	0	0	1	1	0	0	0	0	0	0	0	0	0	0	0	0	0	0	0
Spirostrombidium schizostomum	Oligotrichia	Oligotrichida	Strombidiidae	Spirostrombidium	A	V	0	1	0	0	0	0	0	0	0	0	0	0	0	1	1	0	0	0	0	0	0	0	0	0	0	0	0	0	0	0
Spirostrombidium subtropicum	Oligotrichia	Oligotrichida	Strombidiidae	Spirostrombidium	A	V	0	0	0	0	0	0	0	0	0	0	0	1	0	0	0	0	0	0	0	0	0	0	0	0	0	0	0	0	0	0
Spirostrombidium urceolare	Oligotrichia	Oligotrichida	Strombidiidae	Spirostrombidium	A	V	0	0	0	0	0	0	0	0	0	0	0	1	0	0	0	0	0	0	0	0	0	0	0	0	0	0	0	0	0	0
Spirostrombidium agathae	Oligotrichia	Oligotrichida	Strombidiidae	Spirostrombidium	D	V	0	0	0	0	0	0	0	0	0	0	0	0	0	0	1	0	0	0	0	0	0	0	0	0	0	0	0	0	0	0
Spirostrombidium platum	Oligotrichia	Oligotrichida	Strombidiidae	Spirostrombidium	D	V	0	0	0	0	0	0	0	0	0	0	0	0	0	1	0	0	0	0	0	0	0	0	0	0	0	0	0	0	0	0
Spirotontonia grandis	Oligotrichia	Oligotrichida	Tontoniidae	Spirotontonia	A	P	0	0	1	0	0	0	0	0	0	0	0	0	0	0	0	0	0	1	0	0	0	0	0	0	0	0	0	0	0	0
Spirotontonia turbinata	Oligotrichia	Oligotrichida	Tontoniidae	Spirotontonia	A	P	0	0	0	0	0	0	0	1	0	0	0	0	0	1	1	0	0	1	0	0	0	0	1	1	1	1	0	0	0	0
Spirotontonia sp.	Oligotrichia	Oligotrichida	Tontoniidae	Spirotontonia	A	P	0	0	0	0	0	0	0	0	0	0	0	0	0	0	0	0	0	1	0	0	0	0	0	0	0	0	0	0	0	0
Steenstrupiella gracilis	Choreotrichia	Choreotrichida	tintinnidae	Steenstrupiella	A	P	0	0	0	0	0	0	0	0	0	0	0	0	0	0	0	0	0	0	1	1	0	1	0	0	0	0	0	0	0	0
Steenstrupiella intumescens	Choreotrichia	Choreotrichida	tintinnidae	Steenstrupiella	A	P	0	0	0	0	0	0	0	0	0	0	0	0	0	0	0	0	0	1	0	0	0	0	0	0	0	0	0	0	0	0
Steenstrupiella steenstrupii	Choreotrichia	Choreotrichida	tintinnidae	Steenstrupiella	A	P	0	0	0	0	0	0	0	0	0	0	0	0	0	0	0	0	0	0	1	0	0	0	0	0	0	0	0	0	0	0
Stenosemella nivalis	Choreotrichia	Choreotrichida	Stenosemellinae	Stenosemella	A	P	0	0	0	0	0	0	0	0	0	0	0	0	0	0	1	0	0	0	0	0	0	0	1	0	0	0	1	1	0	0
Stenosemella pacifica	Choreotrichia	Choreotrichida	Stenosemellinae	Stenosemella	A	P	0	0	0	0	0	0	0	0	0	0	0	0	0	1	1	1	0	0	0	0	0	0	1	1	1	0	0	1	0	0
Stenosemella parvicollis	Choreotrichia	Choreotrichida	Stenosemellinae	Stenosemella	A	P	0	0	0	0	0	0	0	0	0	0	0	0	0	0	1	0	0	0	0	0	0	0	0	0	0	0	0	0	0	0
Stenosemella producta	Choreotrichia	Choreotrichida	Stenosemellinae	Stenosemella	A	P	0	0	0	0	0	0	0	0	0	0	0	0	0	0	0	0	0	0	0	0	0	0	0	0	0	0	0	1	0	0
Stenosemella sp.	Choreotrichia	Choreotrichida	Stenosemellinae	Stenosemella	A	P	0	0	0	0	0	0	0	0	0	0	0	0	0	0	0	0	0	0	0	0	0	0	0	0	0	0	1	0	0	0
Stenosemella steini	Choreotrichia	Choreotrichida	Stenosemellinae	Stenosemella	A	P	0	0	0	0	0	0	0	0	0	0	0	0	0	0	0	0	0	0	0	0	0	0	0	0	0	0	0	1	0	0
Stenosemella ventricosa	Choreotrichia	Choreotrichida	Stenosemellinae	Stenosemella	A	P	0	0	0	0	0	0	0	0	0	0	0	0	0	0	0	0	0	0	0	0	0	0	0	0	0	0	0	1	0	0
Stephanopogon sp.	Percolatea	Pseudociliatida	Stephanopogonidae	Stephanopogon	B	V	0	0	0	0	0	0	0	0	0	0	0	0	0	0	0	0	0	0	0	0	0	0	0	0	0	0	1	0	0	0
Sterkiella cavicola	Hypotrichia	Sporadotrichida	Oxytrichidae	Sterkiella	N	V	0	2	0	0	0	0	0	0	0	0	0	0	0	0	0	0	0	0	0	0	0	0	0	0	0	0	0	0	0	0
Sterkiella histriomuscorum	Hypotrichia	Sporadotrichida	Oxytrichidae	Sterkiella	N	V	0	1	0	0	0	0	0	0	0	0	0	0	0	0	0	0	0	0	0	0	0	0	0	0	0	0	0	0	0	0
Sterkiella subtropica	Hypotrichia	Sporadotrichida	Oxytrichidae	Sterkiella	N	V	0	1	0	0	0	0	0	0	0	0	0	0	0	0	0	0	0	0	0	0	0	0	0	0	0	0	0	0	0	0
Strombidinopsis batos	Choreotrichia	Choreotrichida	Strombidinopsidae	Strombidinopsis	N	V	0	1	0	0	0	0	0	0	0	0	0	0	0	0	0	0	0	0	0	0	0	0	0	0	0	0	0	0	0	0
Strombidinopsis cheshiri	Choreotrichia	Choreotrichida	Strombidinopsidae	Strombidinopsis	N	P	0	0	0	0	0	1	0	0	0	0	0	0	0	1	1	0	0	0	0	0	0	0	0	0	0	0	0	0	0	0
Strombidinopsis elegans	Choreotrichia	Choreotrichida	Strombidinopsidae	Strombidinopsis	N	P	0	0	0	0	0	0	0	0	0	0	0	1	0	1	1	0	0	0	0	0	0	0	0	0	0	0	0	0	0	0
Strombidinopsis minima	Choreotrichia	Choreotrichida	Strombidinopsidae	Strombidinopsis	N	V	0	0	0	0	0	0	0	0	0	0	0	1	0	1	0	0	0	0	0	0	0	0	0	0	0	0	0	0	0	0
Strombidinopsis sinicum	Choreotrichia	Choreotrichida	Strombidinopsidae	Strombidinopsis	N	V	0	0	0	0	0	0	0	0	0	0	0	1	0	0	0	0	0	0	0	0	0	0	0	0	0	0	0	0	0	0
Strombidinopsis acuminatum	Choreotrichia	Choreotrichida	Strombidinopsidae	Strombidinopsis	N	P	0	0	0	0	0	0	0	0	0	0	0	0	0	0	1	0	0	0	0	0	0	0	0	0	0	0	0	0	0	0
Strombidinopsis elongata	Choreotrichia	Choreotrichida	Strombidinopsidae	Strombidinopsis	N	P	0	0	0	0	0	0	0	0	0	0	0	0	0	1	1	0	0	0	0	0	0	0	0	0	0	0	0	0	0	0
Strombidinopsis sp.	Choreotrichia	Choreotrichida	Strombidinopsidae	Strombidinopsis	N	P	0	0	0	0	0	0	0	0	0	0	0	0	0	0	0	0	0	1	0	0	0	0	0	0	0	0	0	0	0	0
Strombidium apolatum	Oligotrichia	Oligotrichida	Strombidiidae	Strombidium	A	P	0	0	0	0	0	0	0	1	0	0	0	0	0	1	1	0	0	0	0	0	0	0	0	0	0	0	0	0	0	0
Strombidium basimorphum	Oligotrichia	Oligotrichida	Strombidiidae	Strombidium	A	P	0	1	0	0	0	0	0	0	0	0	0	0	0	0	0	0	0	0	0	0	0	0	0	0	0	0	0	0	0	0
Strombidium capitatum	Oligotrichia	Oligotrichida	Strombidiidae	Strombidium	A	P	0	0	0	0	0	0	0	1	0	0	0	0	0	1	1	0	0	1	0	0	0	0	0	0	0	0	0	0	0	0
Strombidium caudispina	Oligotrichia	Oligotrichida	Strombidiidae	Strombidium	A	P	0	0	0	0	0	0	0	0	0	0	0	0	1	0	0	0	0	0	0	0	0	0	0	0	0	0	0	0	0	0
Strombidium conicum	Oligotrichia	Oligotrichida	Strombidiidae	Strombidium	A	P	0	0	0	0	0	1	0	0	0	0	0	0	0	1	1	0	1	1	1	1	1	1	1	1	1	1	0	1	1	1
Strombidium cuneiforme	Oligotrichia	Oligotrichida	Strombidiidae	Strombidium	A	P	0	0	0	0	0	0	0	0	0	0	0	1	0	0	0	0	0	0	0	0	0	0	0	0	0	0	0	0	0	0
Strombidium guangdongense	Oligotrichia	Oligotrichida	Strombidiidae	Strombidium	A	P	0	0	0	0	0	0	0	0	0	0	0	1	0	0	0	0	0	0	0	0	0	0	0	0	0	0	0	0	0	0
Strombidium oculatum	Oligotrichia	Oligotrichida	Strombidiidae	Strombidium	A	P	0	0	0	0	0	0	1	0	0	0	0	0	0	0	0	0	0	0	0	0	0	0	0	0	0	0	0	1	0	0
Strombidium paracalkinsi	Oligotrichia	Oligotrichida	Strombidiidae	Strombidium	D	P	0	0	1	0	0	0	0	0	0	0	0	0	0	1	1	1	0	0	0	0	0	0	0	0	0	0	0	0	0	0
Strombidium paracapitatum	Oligotrichia	Oligotrichida	Strombidiidae	Strombidium	A	P	0	0	0	1	0	0	0	0	0	0	0	0	0	0	0	0	0	0	0	0	0	0	0	0	0	0	0	0	0	0
Strombidium parastylifer	Oligotrichia	Oligotrichida	Strombidiidae	Strombidium	B	P	0	1	0	0	0	0	0	0	0	0	0	0	0	1	1	0	0	0	0	0	0	0	0	0	0	0	0	0	0	0
Strombidium pseudostylifer	Oligotrichia	Oligotrichida	Strombidiidae	Strombidium	A	P	0	0	0	0	0	0	0	0	0	0	0	1	0	0	0	0	0	0	0	0	0	0	0	0	0	0	0	0	0	0
Strombidium stylifer	Oligotrichia	Oligotrichida	Strombidiidae	Strombidium	B	P	0	0	0	0	0	1	0	0	0	0	0	0	0	1	1	1	0	1	0	0	0	0	0	0	0	0	0	1	0	0
Strombidium sulcatum	Oligotrichia	Oligotrichida	Strombidiidae	Strombidium	B	P	0	1	0	0	0	0	0	0	0	0	0	0	0	1	1	1	0	0	0	1	0	0	0	0	0	0	1	1	0	0
Strombidium tropicum	Oligotrichia	Oligotrichida	Strombidiidae	Strombidium	A	P	0	0	0	0	0	1	0	0	0	0	0	0	0	0	0	0	0	0	0	0	0	0	0	0	0	0	0	0	0	0
Strombidium acutum	Oligotrichia	Oligotrichida	Strombidiidae	Strombidium	A	P	0	0	0	0	0	0	0	0	0	0	0	0	0	0	1	0	0	0	0	0	0	0	0	0	0	0	1	0	0	0
Strombidium bilobum	Oligotrichia	Oligotrichida	Strombidiidae	Strombidium	A	P	0	0	0	0	0	0	0	0	0	0	0	0	0	0	0	0	0	1	0	0	0	0	0	0	0	0	0	0	0	0
Strombidium caudatum	Oligotrichia	Oligotrichida	Strombidiidae	Strombidium	A	P	0	0	0	0	0	0	0	0	0	0	0	0	0	0	0	0	0	0	0	0	0	0	0	0	0	0	0	1	0	0
Strombidium cf. inclinatum	Oligotrichia	Oligotrichida	Strombidiidae	Strombidium	A	P	0	0	0	0	0	0	0	0	0	0	0	0	0	0	0	0	0	1	0	0	0	0	0	0	0	0	0	0	0	0
Strombidium cf. wulffi	Oligotrichia	Oligotrichida	Strombidiidae	Strombidium	A	P	0	0	0	0	0	0	0	0	0	0	0	0	0	0	0	0	0	1	0	0	0	0	0	0	0	0	0	0	0	0
Strombidium constrictum	Oligotrichia	Oligotrichida	Strombidiidae	Strombidium	A	P	0	0	0	0	0	0	0	0	0	0	0	0	0	0	0	0	0	1	0	0	0	0	0	0	0	0	0	0	0	0
Strombidium cornucopiae	Oligotrichia	Oligotrichida	Strombidiidae	Strombidium	A	P	0	0	0	0	0	0	0	0	0	0	0	0	0	0	0	0	0	0	0	0	0	0	0	0	0	0	1	0	0	0
Strombidium coronatum	Oligotrichia	Oligotrichida	Strombidiidae	Strombidium	A	P	0	0	0	0	0	0	0	0	0	0	0	0	0	0	0	0	0	0	0	0	0	0	0	0	0	0	0	1	0	0
Strombidium dalum	Oligotrichia	Oligotrichida	Strombidiidae	Strombidium	A	P	0	0	0	0	0	0	0	0	0	0	0	0	0	0	0	0	0	1	0	0	0	0	0	0	0	0	0	0	0	0
Strombidium elegans	Oligotrichia	Oligotrichida	Strombidiidae	Strombidium	A	P	0	0	0	0	0	0	0	0	0	0	0	0	0	0	0	0	0	0	0	0	0	0	0	0	0	0	0	1	0	0
Strombidium emergens	Oligotrichia	Oligotrichida	Strombidiidae	Strombidium	A	P	0	0	0	0	0	0	0	0	0	0	0	0	0	0	1	0	0	1	0	0	0	0	0	0	0	0	0	0	0	0
Strombidium epidemum	Oligotrichia	Oligotrichida	Strombidiidae	Strombidium	A	P	0	0	0	0	0	0	0	0	0	0	0	0	0	0	0	0	0	1	0	0	0	0	0	0	0	0	0	0	0	0
Strombidium founeleti	Oligotrichia	Oligotrichida	Strombidiidae	Strombidium	A	P	0	0	0	0	0	0	0	0	0	0	0	0	0	0	0	0	0	0	0	0	0	0	0	0	0	0	0	1	0	0
Strombidium globosaneum	Oligotrichia	Oligotrichida	Strombidiidae	Strombidium	A	P	0	0	0	0	0	0	0	0	0	0	0	0	0	1	1	1	0	0	1	1	1	1	1	1	1	1	0	0	1	1
Strombidium inclinatum	Oligotrichia	Oligotrichida	Strombidiidae	Strombidium	A	P	0	0	0	0	0	0	0	0	0	0	0	0	0	1	1	0	0	0	0	0	0	0	0	0	0	0	0	0	0	0
Strombidium lagenula	Oligotrichia	Oligotrichida	Strombidiidae	Strombidium	A	P	0	0	0	0	0	0	0	0	0	0	0	0	0	0	0	0	0	0	0	0	0	0	0	0	0	0	0	1	0	0
Strombidium major	Oligotrichia	Oligotrichida	Strombidiidae	Strombidium	A	P	0	0	0	0	0	0	0	0	0	0	0	0	0	0	0	0	0	0	0	0	0	0	1	0	1	0	0	0	1	1
Strombidium marinum	Oligotrichia	Oligotrichida	Strombidiidae	Strombidium	A	P	0	0	0	0	0	0	0	0	0	0	0	0	0	0	0	0	0	0	0	0	0	0	0	0	0	0	0	1	0	0
Strombidium montagnesi	Oligotrichia	Oligotrichida	Strombidiidae	Strombidium	A	P	0	0	0	0	0	0	0	0	0	0	0	0	0	1	1	0	0	0	0	0	0	0	0	0	0	0	0	0	0	0
Strombidium ovata	Oligotrichia	Oligotrichida	Strombidiidae	Strombidium	A	P	0	0	0	0	0	0	0	0	0	0	0	0	0	0	0	0	0	0	0	0	0	0	0	0	0	0	1	0	0	0
Strombidium pollostomum	Oligotrichia	Oligotrichida	Strombidiidae	Strombidium	A	P	0	0	0	0	0	0	0	0	0	0	0	0	0	0	0	0	0	1	0	0	0	0	0	0	0	0	0	0	0	0
Strombidium sp.	Oligotrichia	Oligotrichida	Strombidiidae	Strombidium	A	P	0	0	0	0	0	0	0	0	0	0	0	0	0	1	0	0	1	0	1	0	0	1	1	1	1	1	1	0	0	0
Strombidium sp1	Oligotrichia	Oligotrichida	Strombidiidae	Strombidium	A	P	0	0	0	0	0	0	0	0	0	0	0	0	0	0	0	0	0	1	0	0	0	0	0	0	0	0	0	0	0	0
Strombidium sp2	Oligotrichia	Oligotrichida	Strombidiidae	Strombidium	A	P	0	0	0	0	0	0	0	0	0	0	0	0	0	0	0	0	0	1	0	0	0	0	0	0	0	0	0	0	0	0
Strombidium sp3	Oligotrichia	Oligotrichida	Strombidiidae	Strombidium	A	P	0	0	0	0	0	0	0	0	0	0	0	0	0	0	0	0	0	1	0	0	0	0	0	0	0	0	0	0	0	0
Strombidium sp4	Oligotrichia	Oligotrichida	Strombidiidae	Strombidium	A	P	0	0	0	0	0	0	0	0	0	0	0	0	0	0	0	0	0	1	0	0	0	0	0	0	0	0	0	0	0	0
Strombidium sp5	Oligotrichia	Oligotrichida	Strombidiidae	Strombidium	A	P	0	0	0	0	0	0	0	0	0	0	0	0	0	0	0	0	0	1	0	0	0	0	0	0	0	0	0	0	0	0
Strombidium sp6	Oligotrichia	Oligotrichida	Strombidiidae	Strombidium	A	P	0	0	0	0	0	0	0	0	0	0	0	0	0	0	0	0	0	1	0	0	0	0	0	0	0	0	0	0	0	0
Strombidium sp7	Oligotrichia	Oligotrichida	Strombidiidae	Strombidium	A	P	0	0	0	0	0	0	0	0	0	0	0	0	0	0	0	0	0	1	0	0	0	0	0	0	0	0	0	0	0	0
Strombidium taylori	Oligotrichia	Oligotrichida	Strombidiidae	Strombidium	A	P	0	0	0	0	0	0	0	0	0	0	0	0	0	0	0	0	0	1	0	0	0	0	0	0	0	0	0	0	0	0
Strombidium tintinnodes	Oligotrichia	Oligotrichida	Strombidiidae	Strombidium	A	P	0	0	0	0	0	0	0	0	0	0	0	0	0	1	1	1	1	0	0	0	0	1	0	0	0	0	1	1	1	1
Strombidium typicum	Oligotrichia	Oligotrichida	Strombidiidae	Strombidium	A	P	0	0	0	0	0	0	0	0	0	0	0	0	0	0	1	0	0	0	0	0	0	0	0	0	0	0	0	0	0	0
Strombidium wilberti	Oligotrichia	Oligotrichida	Strombidiidae	Strombidium	A	P	0	0	0	0	0	0	0	0	0	0	0	0	0	1	1	0	0	0	0	0	0	0	0	0	0	0	0	0	0	0
Strongylidium guangdongense .	Hypotrichia	Stichotrichida	Spirofilidae	Strongylidium	A	V	0	1	0	0	0	0	0	0	0	0	0	0	0	0	0	0	0	0	0	0	0	0	0	0	0	0	0	0	0	0
Strongylidium orientale	Hypotrichia	Stichotrichida	Spirofilidae	Strongylidium	D	V	0	2	0	0	0	0	0	0	0	0	0	0	0	0	0	0	0	0	0	0	0	0	0	0	0	0	0	0	0	0
Tetmemena pustulata	Hypotrichia	Sporadotrichida	Oxytrichidae	Tetmemena	N	V	0	1	0	0	0	0	0	0	0	0	0	0	0	0	0	0	0	0	0	0	0	0	0	0	0	0	0	0	0	0
Tiarina fusa	Prostomatea	Prorodontida	Colepidae	Tiarina	A	P	0	0	0	0	0	1	0	0	0	0	0	0	0	0	0	0	0	0	0	0	0	0	0	0	0	0	0	0	0	0
Tintinnidium fluviatile	Choreotrichia	Choreotrichida	Tintinnidiidae	Tintinnidium	N	P	0	0	0	0	0	0	0	0	0	0	0	0	0	0	0	0	0	0	0	0	0	0	0	0	0	0	0	1	0	0
Tintinnidium incertum	Choreotrichia	Choreotrichida	Tintinnidiidae	Tintinnidium	N	P	0	0	0	0	0	0	0	0	0	0	0	0	0	0	0	0	0	0	0	0	0	0	0	0	0	0	0	1	0	0
Tintinnidium inquilinum	Choreotrichia	Choreotrichida	Tintinnidiidae	Tintinnidium	N	P	0	0	0	0	0	0	0	0	0	0	0	0	0	0	1	1	0	0	0	0	0	0	0	0	0	0	0	0	0	0
Tintinnidium mucicola	Choreotrichia	Choreotrichida	Tintinnidiidae	Tintinnidium	N	P	0	0	0	0	0	0	0	0	0	0	0	0	0	0	0	0	0	0	0	0	0	0	0	0	0	0	0	1	0	0
Tintinnidium neapolitanum	Choreotrichia	Choreotrichida	Tintinnidiidae	Tintinnidium	N	P	0	0	0	0	0	0	0	0	0	0	0	0	0	0	0	0	0	0	0	0	0	0	0	0	0	0	0	1	0	0
Tintinnidium primitivum	Choreotrichia	Choreotrichida	Tintinnidiidae	Tintinnidium	N	P	0	0	0	0	0	0	0	0	0	0	0	0	0	0	1	0	0	0	0	0	0	0	0	0	0	0	0	1	0	0
Tintinnidium ranunculi	Choreotrichia	Choreotrichida	Tintinnidiidae	Tintinnidium	N	P	0	0	0	0	0	0	0	0	0	0	0	0	0	0	0	0	0	0	0	0	0	0	0	0	0	0	0	1	0	0
Tintinnidium semicilidium	Choreotrichia	Choreotrichida	Tintinnidiidae	Tintinnidium	N	P	0	0	0	0	0	0	0	0	0	0	0	0	0	0	0	0	0	0	0	0	0	0	0	0	0	0	0	1	0	0
Tintinnopsis beroidea	Choreotrichia	Choreotrichida	Codonellidae	Tintinnopsis	N	P	0	1	0	0	0	0	0	0	0	0	0	0	0	0	1	1	0	0	0	0	0	0	1	1	1	1	1	1	0	0
Tintinnopsis cf. beroidea	Choreotrichia	Choreotrichida	Codonellidae	Tintinnopsis	N	P	0	0	0	0	0	0	0	1	0	0	0	0	0	0	0	0	0	0	0	0	0	0	0	0	0	0	0	0	0	0
Tintinnopsis cylindrica	Choreotrichia	Choreotrichida	Codonellidae	Tintinnopsis	N	P	0	0	0	0	0	0	0	1	0	0	0	0	0	0	0	0	0	0	0	0	0	0	0	0	0	0	0	1	0	0
Tintinnopsis angusta	Choreotrichia	Choreotrichida	Codonellidae	Tintinnopsis	N	P	0	0	0	0	0	0	0	0	0	0	0	0	0	0	0	0	0	0	0	0	0	0	0	0	0	0	0	1	0	0
Tintinnopsis aperta	Choreotrichia	Choreotrichida	Codonellidae	Tintinnopsis	N	P	0	0	0	0	0	0	0	0	0	0	0	0	0	0	1	0	0	0	0	0	0	0	0	0	0	0	0	0	0	0
Tintinnopsis bornandi	Choreotrichia	Choreotrichida	Codonellidae	Tintinnopsis	N	P	0	0	0	0	0	0	0	0	0	0	0	0	0	0	0	0	0	0	0	0	0	0	0	0	0	0	0	1	0	0
Tintinnopsis brandti	Choreotrichia	Choreotrichida	Codonellidae	Tintinnopsis	N	P	0	0	0	0	0	0	0	0	0	0	0	0	0	0	0	0	0	0	0	0	0	0	0	0	0	0	0	1	0	0
Tintinnopsis brasiliensis	Choreotrichia	Choreotrichida	Codonellidae	Tintinnopsis	N	P	0	0	0	0	0	0	0	0	0	0	0	0	0	0	0	0	0	0	0	0	0	0	0	0	0	0	0	1	0	0
Tintinnopsis bütschlii	Choreotrichia	Choreotrichida	Codonellidae	Tintinnopsis	N	P	0	0	0	0	0	0	0	0	0	0	0	0	0	0	1	1	0	0	0	0	1	0	1	0	1	0	1	0	0	0
Tintinnopsis campanula	Choreotrichia	Choreotrichida	Codonellidae	Tintinnopsis	N	P	0	0	0	0	0	0	0	0	0	0	0	0	0	0	0	0	0	0	0	0	0	0	0	0	0	0	0	1	0	0
Tintinnopsis chinglanensis	Choreotrichia	Choreotrichida	Codonellidae	Tintinnopsis	N	P	0	0	0	0	0	0	0	0	0	0	0	0	0	0	0	0	0	0	0	0	0	1	1	0	0	0	0	0	0	0
Tintinnopsis cntzii	Choreotrichia	Choreotrichida	Codonellidae	Tintinnopsis	N	P	0	0	0	0	0	0	0	0	0	0	0	0	0	0	0	0	0	0	0	0	0	0	0	0	0	0	0	1	0	0
Tintinnopsis compressa	Choreotrichia	Choreotrichida	Codonellidae	Tintinnopsis	N	P	0	0	0	0	0	0	0	0	0	0	0	0	0	0	0	0	0	0	0	0	0	0	0	0	0	0	0	1	0	0
Tintinnopsis corniger	Choreotrichia	Choreotrichida	Codonellidae	Tintinnopsis	N	P	0	0	0	0	0	0	0	0	0	0	0	0	0	0	0	0	0	0	0	0	1	0	0	0	1	1	0	0	0	0
Tintinnopsis digita	Choreotrichia	Choreotrichida	Codonellidae	Tintinnopsis	N	P	0	0	0	0	0	0	0	0	0	0	0	0	0	0	0	0	0	0	0	0	0	0	1	0	1	1	0	0	0	0
Tintinnopsis elongata	Choreotrichia	Choreotrichida	Codonellidae	Tintinnopsis	N	P	0	0	0	0	0	0	0	0	0	0	0	0	0	0	0	0	0	0	0	0	0	0	0	0	0	0	1	1	0	0
Tintinnopsis fimbriata	Choreotrichia	Choreotrichida	Codonellidae	Tintinnopsis	N	P	0	0	0	0	0	0	0	0	0	0	0	0	0	0	0	0	0	0	0	0	0	0	0	0	0	0	0	1	0	0
Tintinnopsis fluviatile	Choreotrichia	Choreotrichida	Codonellidae	Tintinnopsis	N	P	0	0	0	0	0	0	0	0	0	0	0	0	0	0	0	0	0	0	0	0	0	0	0	0	0	0	0	1	0	0
Tintinnopsis gracilis	Choreotrichia	Choreotrichida	Codonellidae	Tintinnopsis	N	P	0	0	0	0	0	0	0	0	0	0	0	0	0	0	1	0	0	0	0	0	0	0	0	0	0	0	0	1	0	0
Tintinnopsis illinoisensis	Choreotrichia	Choreotrichida	Codonellidae	Tintinnopsis	N	P	0	0	0	0	0	0	0	0	0	0	0	0	0	0	0	0	0	0	0	0	0	0	0	0	0	0	0	1	0	0
Tintinnopsis incurvata	Choreotrichia	Choreotrichida	Codonellidae	Tintinnopsis	N	P	0	0	0	0	0	0	0	0	0	0	0	0	0	0	0	0	0	0	0	0	0	0	0	0	0	0	0	1	0	0
Tintinnopsis karajacensis	Choreotrichia	Choreotrichida	Codonellidae	Tintinnopsis	N	P	0	0	0	0	0	0	0	0	0	0	0	0	0	0	1	0	0	0	0	0	0	0	0	0	0	0	1	1	0	0
Tintinnopsis karajacensisvar	Choreotrichia	Choreotrichida	Codonellidae	Tintinnopsis	N	P	0	0	0	0	0	0	0	0	0	0	0	0	0	0	1	0	0	0	0	0	0	0	0	0	0	0	0	0	0	0
Tintinnopsis kofoidi	Choreotrichia	Choreotrichida	Codonellidae	Tintinnopsis	N	P	0	0	0	0	0	0	0	0	0	0	0	0	0	0	1	0	0	0	0	0	0	0	0	0	0	0	0	0	0	0
Tintinnopsis lata	Choreotrichia	Choreotrichida	Codonellidae	Tintinnopsis	N	P	0	0	0	0	0	0	0	0	0	0	0	0	0	0	0	0	0	0	0	0	0	0	0	0	0	0	0	1	0	0
Tintinnopsis lobiancoi	Choreotrichia	Choreotrichida	Codonellidae	Tintinnopsis	N	P	0	0	0	0	0	0	0	0	0	0	0	0	0	0	1	0	0	0	0	0	0	0	0	0	0	0	0	1	0	0
Tintinnopsis lohmanni	Choreotrichia	Choreotrichida	Codonellidae	Tintinnopsis	N	P	0	0	0	0	0	0	0	0	0	0	0	0	0	0	1	0	0	0	0	0	0	0	0	0	0	0	0	0	0	0
Tintinnopsis loricata	Choreotrichia	Choreotrichida	Codonellidae	Tintinnopsis	N	P	0	0	0	0	0	0	0	0	0	0	0	0	0	0	0	0	0	0	0	0	0	0	0	0	0	0	1	0	0	0
Tintinnopsis major	Choreotrichia	Choreotrichida	Codonellidae	Tintinnopsis	N	P	0	0	0	0	0	0	0	0	0	0	0	0	0	0	0	0	1	0	0	0	0	0	0	0	0	0	0	1	0	0
Tintinnopsis mayeri	Choreotrichia	Choreotrichida	Codonellidae	Tintinnopsis	N	P	0	0	0	0	0	0	0	0	0	0	0	0	0	0	0	0	0	0	0	0	0	0	0	0	0	0	0	1	0	0
Tintinnopsis minuta	Choreotrichia	Choreotrichida	Codonellidae	Tintinnopsis	N	P	0	0	0	0	0	0	0	0	0	0	0	0	0	0	1	1	0	0	0	1	0	0	1	1	1	1	1	0	1	0
Tintinnopsis mulctrella	Choreotrichia	Choreotrichida	Codonellidae	Tintinnopsis	N	P	0	0	0	0	0	0	0	0	0	0	0	0	0	0	0	0	0	0	0	0	0	0	0	0	0	0	0	1	0	0
Tintinnopsis nana	Choreotrichia	Choreotrichida	Codonellidae	Tintinnopsis	N	P	0	0	0	0	0	0	0	0	0	0	0	0	0	0	1	0	0	0	0	0	0	0	0	0	0	0	0	0	0	0
Tintinnopsis nitida	Choreotrichia	Choreotrichida	Codonellidae	Tintinnopsis	N	P	0	0	0	0	0	0	0	0	0	0	0	0	0	0	0	0	0	0	0	0	0	0	0	0	0	0	0	1	0	0
Tintinnopsis nucula	Choreotrichia	Choreotrichida	Codonellidae	Tintinnopsis	N	P	0	0	0	0	0	0	0	0	0	0	0	0	0	0	1	0	0	0	0	0	0	0	0	0	1	1	0	0	0	0
Tintinnopsis orientalis	Choreotrichia	Choreotrichida	Codonellidae	Tintinnopsis	N	P	0	0	0	0	0	0	0	0	0	0	0	0	0	0	0	1	0	0	0	0	0	0	0	0	0	0	0	0	0	0
Tintinnopsis ovalis	Choreotrichia	Choreotrichida	Codonellidae	Tintinnopsis	N	P	0	0	0	0	0	0	0	0	0	0	0	0	0	0	0	0	0	0	0	0	0	0	0	0	0	0	0	1	0	0
Tintinnopsis pallida	Choreotrichia	Choreotrichida	Codonellidae	Tintinnopsis	N	P	0	0	0	0	0	0	0	0	0	0	0	0	0	0	0	0	0	0	0	0	0	0	0	0	0	0	0	1	0	0
Tintinnopsis panamensis	Choreotrichia	Choreotrichida	Codonellidae	Tintinnopsis	N	P	0	0	0	0	0	0	0	0	0	0	0	0	0	0	0	0	0	0	0	0	0	0	0	0	0	0	0	1	0	0
Tintinnopsis parva	Choreotrichia	Choreotrichida	Codonellidae	Tintinnopsis	N	P	0	0	0	0	0	0	0	0	0	0	0	0	0	0	0	0	0	1	0	0	0	0	0	0	0	0	0	1	0	0
Tintinnopsis parvula	Choreotrichia	Choreotrichida	Codonellidae	Tintinnopsis	N	P	0	0	0	0	0	0	0	0	0	0	0	0	0	0	0	0	0	0	0	0	0	0	1	0	0	0	0	1	0	0
Tintinnopsis patula	Choreotrichia	Choreotrichida	Codonellidae	Tintinnopsis	N	P	0	0	0	0	0	0	0	0	0	0	0	0	0	0	0	0	0	0	0	0	0	0	0	0	0	0	0	1	0	0
Tintinnopsis plagiostoma	Choreotrichia	Choreotrichida	Codonellidae	Tintinnopsis	N	P	0	0	0	0	0	0	0	0	0	0	0	0	0	0	0	0	0	0	0	0	0	0	0	0	0	0	0	1	0	0
Tintinnopsis radix	Choreotrichia	Choreotrichida	Codonellidae	Tintinnopsis	N	P	0	0	0	0	0	0	0	0	0	0	0	0	0	0	1	1	0	0	0	1	1	0	1	1	1	1	1	0	1	1
Tintinnopsis relicta	Choreotrichia	Choreotrichida	Codonellidae	Tintinnopsis	N	P	0	0	0	0	0	0	0	0	0	0	0	0	0	0	0	0	0	0	0	0	0	0	0	0	0	0	0	1	0	0
Tintinnopsis rotundata	Choreotrichia	Choreotrichida	Codonellidae	Tintinnopsis	N	P	0	0	0	0	0	0	0	0	0	0	0	0	0	0	0	0	0	0	0	0	0	0	0	0	0	0	0	1	0	0
Tintinnopsis schotti	Choreotrichia	Choreotrichida	Codonellidae	Tintinnopsis	N	P	0	0	0	0	0	0	0	0	0	0	0	0	0	1	1	1	0	0	1	0	0	0	0	0	1	0	1	0	0	1
Tintinnopsis semiciliatum	Choreotrichia	Choreotrichida	Codonellidae	Tintinnopsis	N	P	0	0	0	0	0	0	0	0	0	0	0	0	0	0	0	0	0	0	0	0	0	0	0	0	0	0	0	1	0	0
Tintinnopsis sp.	Choreotrichia	Choreotrichida	Codonellidae	Tintinnopsis	N	P	0	0	0	0	0	0	0	0	0	0	0	0	0	0	0	0	1	0	0	0	1	0	0	0	0	0	1	0	1	0
Tintinnopsis strigosa	Choreotrichia	Choreotrichida	Codonellidae	Tintinnopsis	N	P	0	0	0	0	0	0	0	0	0	0	0	0	0	0	0	0	0	0	0	0	0	0	0	0	0	0	0	1	0	0
Tintinnopsis subacuta	Choreotrichia	Choreotrichida	Codonellidae	Tintinnopsis	N	P	0	0	0	0	0	0	0	0	0	0	0	0	0	0	0	0	0	0	0	0	0	0	0	0	0	0	0	1	0	0
Tintinnopsis sufflata	Choreotrichia	Choreotrichida	Codonellidae	Tintinnopsis	N	P	0	0	0	0	0	0	0	0	0	0	0	0	0	0	1	0	0	0	0	0	0	0	0	0	0	0	0	0	0	0
Tintinnopsis tentaculata	Choreotrichia	Choreotrichida	Codonellidae	Tintinnopsis	N	P	0	0	0	0	0	0	0	0	0	0	0	0	0	0	0	0	0	0	0	0	0	0	1	0	1	1	0	0	0	0
Tintinnopsis tenuis	Choreotrichia	Choreotrichida	Codonellidae	Tintinnopsis	N	P	0	0	0	0	0	0	0	0	0	0	0	0	0	0	1	0	0	0	0	0	0	0	0	0	0	0	0	0	0	0
Tintinnopsis tocantinensis	Choreotrichia	Choreotrichida	Codonellidae	Tintinnopsis	N	P	0	0	0	0	0	0	0	0	0	0	0	0	0	0	1	1	0	0	0	0	0	0	1	0	1	1	1	0	1	1
Tintinnopsis tubulosa	Choreotrichia	Choreotrichida	Codonellidae	Tintinnopsis	N	P	0	0	0	0	0	0	0	0	0	0	0	0	0	0	1	1	0	0	0	1	0	0	1	1	1	0	1	0	1	1
Tintinnopsis tubulosoides	Choreotrichia	Choreotrichida	Codonellidae	Tintinnopsis	N	P	0	0	0	0	0	0	0	0	0	0	0	0	0	1	1	0	0	0	0	0	0	0	0	0	0	0	0	1	0	0
Tintinnopsis turbo	Choreotrichia	Choreotrichida	Codonellidae	Tintinnopsis	N	P	0	0	0	0	0	0	0	0	0	0	0	0	0	0	0	0	0	0	0	0	0	0	0	0	0	0	0	1	0	0
Tintinnopsis turgida	Choreotrichia	Choreotrichida	Codonellidae	Tintinnopsis	N	P	0	0	0	0	0	0	0	0	0	0	0	0	0	0	0	0	0	0	0	0	0	0	1	0	1	1	0	0	0	0
Tintinnopsis urnula	Choreotrichia	Choreotrichida	Codonellidae	Tintinnopsis	N	P	0	0	0	0	0	0	0	0	0	0	0	0	0	1	1	1	0	0	0	0	0	0	0	1	0	1	1	1	0	0
Tintinnopsis vosmaeri	Choreotrichia	Choreotrichida	Codonellidae	Tintinnopsis	N	P	0	0	0	0	0	0	0	0	0	0	0	0	0	0	0	0	0	0	0	0	0	0	1	1	1	0	0	1	0	0
Tintinnus angustatus	Choreotrichia	Choreotrichida	Tintinnidae	Tintinnus	N	P	0	0	0	0	0	0	0	0	0	0	0	0	0	0	0	0	0	0	0	0	0	0	0	0	0	0	0	1	0	0
Tintinnus pinguis	Choreotrichia	Choreotrichida	Tintinnidae	Tintinnus	N	P	0	0	0	0	0	0	0	0	0	0	0	0	0	0	0	0	0	0	0	0	0	0	0	0	0	0	0	1	0	0
Tintinnus tubulosus	Choreotrichia	Choreotrichida	Tintinnidae	Tintinnus	N	P	0	0	0	0	0	0	0	0	0	0	0	0	0	0	0	0	0	0	0	0	0	0	0	0	0	0	0	1	0	0
Tontoniidae_X sp.	Oligotrichia	Oligotrichida	Tontoniidae	Tontoniidae	A	P	0	0	0	0	0	0	0	0	0	0	0	0	0	0	0	0	0	1	0	0	0	0	0	0	0	0	0	0	0	0
Trachelocerca chinensis	Karyorelictea	Protostomatida	Trachelocercidae	Trachelocerca	D	V	0	0	0	0	0	0	0	0	0	0	0	1	0	0	0	0	0	0	0	0	0	0	0	0	0	0	0	0	0	0
Tracheloraphis similis	Karyorelictea	Protostomatida	Trachelocercidae	Tracheloraphis	D	V	0	0	0	0	0	1	0	0	0	0	0	0	0	0	0	0	0	0	0	0	0	0	0	0	0	0	0	0	0	0
Trachelostyla pediculiformis	Hypotrichia	Sporadotrichida	Trachelostylidae	Trachelostyla	D	V	0	0	0	0	0	0	0	0	0	0	0	1	0	0	0	0	0	0	0	0	0	0	0	0	0	0	0	0	0	0
Trithigmostoma cucullulus	Phyllopharyngea	Chlamydodontida	Chilodonellidae	Trithigmostoma	A	V	0	0	0	1	0	0	0	0	0	0	0	0	0	0	0	0	0	0	0	0	0	0	0	0	0	0	0	0	0	0
Trochilia alveolata	Phyllopharyngea	Dysteriida	Dysteriidae	Trochilia	D	V	1	0	0	0	0	0	0	0	0	0	0	0	0	0	0	0	0	0	0	0	0	0	0	0	0	0	0	0	0	0
Trochilia sp. 1	Phyllopharyngea	Dysteriida	Dysteriidae	Trochilia	D	V	0	0	0	0	0	0	0	0	0	0	0	1	0	0	0	0	0	0	0	0	0	0	0	0	0	0	0	0	0	0
Trochilia sp. 2	Phyllopharyngea	Dysteriida	Dysteriidae	Trochilia	D	V	0	0	0	0	0	0	0	0	1	0	0	0	0	0	0	0	0	0	0	0	0	0	0	0	0	0	0	0	0	0
Trochiliopsis australis	Nassophorea	Microthoracida	Microthoracidae	Trochiliopsis	D	V	0	1	0	0	0	0	0	0	0	0	0	0	0	0	0	0	0	0	0	0	0	0	0	0	0	0	0	0	0	0
Tunicothrix wilberti	Hypotrichia	Urostylida	Parabirojimidae	Tunicothrix	N	V	0	2	0	0	0	0	0	0	0	0	1	1	0	0	0	0	0	0	0	0	0	0	0	0	0	0	0	0	0	0
Uncinata gigantea	Hypotrichia	Urostylida	Urostylidae	Uncinata	N	V	0	0	0	0	0	0	0	0	0	0	0	1	0	0	0	0	0	0	0	0	0	0	0	0	0	0	0	0	0	0
Undella ostenfeldi	Choreotrichia	Choreotrichida	Xystonellidae	Undella	A	P	0	0	0	0	0	0	0	0	0	0	0	0	0	0	1	0	1	0	0	1	0	0	0	0	0	0	1	0	0	0
Undella sp.	Choreotrichia	Choreotrichida	Xystonellidae	Undella	A	P	0	0	0	0	0	0	0	0	0	0	0	0	0	0	1	0	0	1	0	0	0	0	0	0	0	0	0	0	0	0
Undella turgida	Choreotrichia	Choreotrichida	Xystonellidae	Undella	A	P	0	0	0	0	0	0	0	0	0	0	0	0	0	0	0	1	0	1	0	0	0	0	0	0	0	0	0	0	0	0
Undellopsis tricollaria	Choreotrichia	Choreotrichida	Undellidae	Undellopsis	A	P	0	0	0	0	0	0	0	0	0	0	0	0	0	0	0	0	0	0	0	0	0	0	0	0	0	0	0	1	0	0
Undellopsis umbilicata	Choreotrichia	Choreotrichida	Undellidae	Undellopsis	A	P	0	0	0	0	0	0	0	0	0	0	0	0	0	0	0	0	0	0	0	0	0	0	0	0	0	0	0	1	0	0
Uronema elegans	Oligohymenophorea	Philasterida	Uronematidae	Uronema	B	P	0	0	0	0	0	0	0	0	0	0	0	1	0	0	1	0	0	0	0	0	0	0	0	0	0	0	0	0	0	0
Uronema heteromarinum	Oligohymenophorea	Philasterida	Uronematidae	Uronema	B	P	0	1	0	0	0	0	0	1	0	0	0	0	0	0	0	0	0	0	0	0	0	0	0	0	0	0	0	0	0	0
Uronema marinum	Oligohymenophorea	Philasterida	Uronematidae	Uronema	B	P	0	1	0	0	0	0	0	0	0	0	0	0	0	0	0	0	0	0	0	0	0	0	0	0	0	0	0	0	0	0
Uronema acutum	Oligohymenophorea	Philasterida	Uronematidae	Uronema	B	P	0	0	0	0	0	0	0	0	0	0	0	0	0	0	0	0	0	0	0	0	0	0	0	0	0	0	0	1	0	0
Uronemella binucleata	Oligohymenophorea	Philasterida	Uronematidae	Uronemella	B	P	0	0	0	0	0	0	0	0	0	0	0	0	0	0	1	0	0	0	0	0	0	0	0	0	0	0	0	0	0	0
Uronemella filificum	Oligohymenophorea	Philasterida	Uronematidae	Uronemella	B	P	0	0	0	0	0	0	0	0	0	0	0	0	0	0	1	0	0	0	0	0	0	0	0	0	0	0	0	0	0	0
Uronemita filificum	Oligohymenophorea	Philasterida	Uronematidae	Uronemita	B	P	0	1	0	0	0	1	0	0	0	0	0	0	0	0	0	0	0	0	0	0	0	0	0	0	0	0	0	0	0	0
Uronychia binucleata	Euplotia	Euplotida	Uronychiidae	Uronychia	N	V	0	1	0	0	0	0	0	0	0	0	0	1	0	0	0	0	0	0	0	0	0	0	0	0	0	0	0	0	0	0
Uronychia multicirrus	Euplotia	Euplotida	Uronychiidae	Uronychia	N	V	0	0	0	0	0	1	0	0	0	0	0	0	0	0	0	0	0	0	0	0	0	0	0	0	0	0	0	0	0	0
Uronychia setigera	Euplotia	Euplotida	Uronychiidae	Uronychia	N	V	0	1	0	0	0	0	0	0	0	0	0	1	0	0	0	0	0	0	0	0	0	0	0	0	0	0	0	0	0	0
Urosoma caudata	Hypotrichia	Sporadotrichida	Oxytrichidae	Urosoma	N	V	0	1	0	0	0	0	0	0	0	0	0	0	0	0	0	0	0	0	0	0	0	0	0	0	0	0	0	0	0	0
Urosoma karini	Hypotrichia	Sporadotrichida	Oxytrichidae	Urosoma	N	V	0	1	0	0	0	0	0	0	0	0	0	0	0	0	0	0	0	0	0	0	0	0	0	0	0	0	0	0	0	0
Urostyla grandis	Hypotrichia	Urostylida	Urostylidae	Urostyla	N	V	0	1	0	0	0	0	0	0	0	0	0	0	0	0	0	0	0	0	0	0	0	0	0	0	0	0	0	0	0	0
Urotricha globosa	Prostomatea	Prorodontida	Urotrichidae	Urotricha	D	P	0	0	0	0	0	0	0	0	0	0	0	0	0	0	0	1	0	0	1	0	0	0	0	0	0	0	1	0	1	0
Urotricha sp.	Prostomatea	Prorodontida	Urotrichidae	Urotricha	D	P	0	0	0	0	0	0	0	0	0	0	0	0	0	0	0	0	0	1	0	0	0	0	0	0	0	0	0	0	0	0
Vaginicola crystallinemarina	Oligohymenophorea	Sessilida	Vaginicolidae	Vaginicola	D	S	0	0	0	0	0	0	0	0	0	0	0	0	0	0	0	0	0	0	0	0	0	0	0	0	0	0	1	0	0	0
Varistrombidium kielum	Oligotrichia	Oligotrichida	Strombidiidae	Varistrombidium	A	V	0	0	0	0	0	0	0	0	0	0	0	1	0	0	1	0	0	0	0	0	0	0	0	0	0	0	0	0	0	0
Vorticella lima	Oligohymenophorea	Sessilida	Vorticellidae	Vorticella	B	S	0	0	0	0	0	0	0	0	0	0	0	1	0	0	0	0	0	0	0	0	0	0	0	0	0	0	0	0	0	0
Vorticella parachiangi	Oligohymenophorea	Sessilida	Vorticellidae	Vorticella	B	S	0	0	0	0	0	0	0	0	0	0	0	1	0	0	0	0	0	0	0	0	0	0	0	0	0	0	0	0	0	0
Vorticella scapiformis	Oligohymenophorea	Sessilida	Vorticellidae	Vorticella	B	S	0	0	0	0	0	0	0	0	0	1	0	0	0	0	0	0	0	0	0	0	0	0	0	0	0	0	0	0	0	0
Vorticella utriculus	Oligohymenophorea	Sessilida	Vorticellidae	Vorticella	B	S	0	0	0	0	0	0	0	0	0	1	0	0	0	0	0	0	0	0	0	0	0	0	0	0	0	0	0	0	0	0
Vorticella marina	Oligohymenophorea	Sessilida	Vorticellidae	Vorticella	B	S	0	0	0	0	0	0	0	0	0	0	0	0	0	0	0	0	1	0	0	0	0	0	0	0	0	0	0	0	0	0
Vorticella sp.	Oligohymenophorea	Sessilida	Vorticellidae	Vorticella	B	S	0	0	0	0	0	0	0	0	0	0	0	0	0	0	1	0	0	0	0	0	0	0	1	1	0	0	1	0	1	1
Wangiella dicollaria	Choreotrichia	Choreotrichida	Dictyocystidae	Wangiella	A	P	0	0	0	0	0	0	0	0	0	0	0	0	0	0	0	0	0	0	0	0	0	0	1	0	1	1	0	0	0	0
Williophrya maedai	Oligotrichia	Oligotrichida	Strombidiidae	Williophrya	A	P	0	1	0	0	0	0	0	0	0	0	0	0	0	0	0	0	0	0	0	0	0	0	0	0	0	0	0	0	0	0
Xystonella sp.	Choreotrichia	Choreotrichida	Xystonellidae	Xystonella	A	P	0	0	0	0	0	0	0	0	0	0	0	0	0	0	0	0	0	1	0	0	0	0	0	0	0	0	0	0	0	0
Xystonella treforti	Choreotrichia	Choreotrichida	Xystonellidae	Xystonella	A	P	0	0	0	0	0	0	0	0	0	0	0	0	0	0	0	0	0	0	1	0	0	0	0	0	0	0	0	0	0	0
Xystonellopsis favata	Choreotrichia	Choreotrichida	Xystonellidae	Xystonellopsis	A	P	0	0	0	0	0	0	0	0	0	0	0	0	0	0	0	0	0	0	0	0	1	0	0	0	0	0	0	0	0	0
Zoothamnium bucciniiformum	Oligohymenophorea	Sessilida	Zoothamniidae	Zoothamnium	B	S	0	0	0	0	0	0	0	0	0	0	0	0	1	0	0	0	0	0	0	0	0	0	0	0	0	0	0	0	0	0
Zoothamnium candelabrum	Oligohymenophorea	Sessilida	Zoothamniidae	Zoothamnium	B	S	0	1	0	0	0	0	0	0	0	0	0	0	0	0	0	0	0	0	0	0	0	0	0	0	0	0	0	0	0	0
Zoothamnium florens	Oligohymenophorea	Sessilida	Zoothamniidae	Zoothamnium	B	S	0	0	0	0	0	0	0	0	0	0	0	1	0	0	0	0	0	0	0	0	0	0	0	0	0	0	0	0	0	0
Zoothamnium hentscheli	Oligohymenophorea	Sessilida	Zoothamniidae	Zoothamnium	B	S	0	1	0	0	0	0	0	0	0	0	0	0	0	0	0	0	0	0	0	0	0	0	0	0	0	0	0	0	0	0
Zoothamnium paraentzii	Oligohymenophorea	Sessilida	Zoothamniidae	Zoothamnium	B	S	0	0	0	0	0	0	0	0	0	0	0	1	0	0	0	0	0	0	0	0	0	0	0	0	0	0	0	0	0	0
Zoothamnium plumula	Oligohymenophorea	Sessilida	Zoothamniidae	Zoothamnium	B	S	0	0	0	0	0	0	0	1	0	0	0	0	0	0	0	0	0	0	0	0	0	0	0	0	0	0	0	0	0	0
Zoothamnium zhanjiangense	Oligohymenophorea	Sessilida	Zoothamniidae	Zoothamnium	B	S	0	0	0	0	0	0	0	0	0	0	0	1	0	0	0	0	0	0	0	0	0	0	0	0	0	0	0	0	0	0
Zoothamnium sp.	Oligohymenophorea	Sessilida	Zoothamniidae	Zoothamnium	B	S	0	0	0	0	0	0	0	0	0	0	0	0	0	0	1	0	0	0	0	0	0	0	0	0	0	0	0	0	1	0
Zosterodasys agamalievi	Nassophorea	Synhymeniida	Orthodonellidae	Zosterodasys	A	V	0	0	0	0	0	0	0	0	0	0	0	1	0	0	0	0	0	0	0	0	0	0	0	0	0	0	0	0	0	0
Zosterodasys cf. cantabrica	Nassophorea	Synhymeniida	Orthodonellidae	Zosterodasys	A	V	0	0	0	0	0	0	0	0	0	0	0	1	0	0	0	0	0	0	0	0	0	0	0	0	0	0	0	0	0	0
Zosterodasys cf. transversa	Nassophorea	Synhymeniida	Orthodonellidae	Zosterodasys	A	V	0	0	0	1	0	0	0	0	0	0	0	0	0	0	0	0	0	0	0	0	0	0	0	0	0	0	0	0	0	0
Zosterodasys jankowskii	Nassophorea	Synhymeniida	Orthodonellidae	Zosterodasys	A	V	0	0	0	0	0	0	0	0	0	0	0	1	0	0	0	0	0	0	0	0	0	0	0	0	0	0	0	0	0	0
Zosterodasys shumerica	Nassophorea	Synhymeniida	Orthodonellidae	Zosterodasys	A	V	0	0	0	1	0	0	0	0	0	0	0	0	0	0	0	0	0	0	0	0	0	0	0	0	0	0	0	0	0	0

## Sheet: 工作表1
Armophorea	1
Heterotrichea	14
Karyorelictea	3
Litostomatea	60
Nassophorea	10
Oligohymenophorea	67
Oligotrichea	288
Percolatea	1
Phyllopharyngea	48
Prostomatea	8
Protocruziea	3
Spirotrichea	91
	594
